# Supplementary material for: Mining RNA-Seq Data to Depict How Penicillium digitatum Shapes Its Transcriptome in Response to Nanoemulsion
Source: Front Nutr. 2021 Sep 14;8:724419. doi: 10.3389/fnut.2021.724419 (PMC8476847; doi:10.3389/fnut.2021.724419)
Supplement: Supplementary file 1 [file Table_1.XLS]

GO_ID	Term	Category	Test	Ref	TestAll	RefAll	geneID	Pvalue	FDR	richFactor
GO:0043229	intracellular organelle	CC	33	199	172	1627	TR13706_c0_g1,TR3246_c0_g1,TR3093_c0_g1,TR10320_c0_g1,TR5275_c0_g1,TR1738_c0_g1,TR18062_c0_g1,TR1817_c0_g1,TR2861_c0_g1,TR2890_c0_g1,TR3991_c0_g1,TR4378_c0_g1,TR5095_c0_g1,TR8106_c0_g1,TR10278_c0_g1,TR1440_c0_g1,TR1973_c0_g1,TR2704_c0_g1,TR365_c0_g2,TR635_c0_g1,TR4270_c0_g1,TR1758_c0_g1,TR14438_c0_g1,TR420_c0_g1,TR420_c0_g2,TR10975_c0_g1,TR2699_c0_g1,TR4317_c0_g1,TR709_c0_g1,TR4761_c0_g1,TR1202_c…	0.00362170508518367	0.316376475444035	0.165829145728643
GO:0043226	organelle	CC	33	200	172	1627	TR11224_c0_g1,TR4635_c0_g1,TR13706_c0_g1,TR3246_c0_g1,TR3093_c0_g1,TR10320_c0_g1,TR1738_c0_g1,TR18062_c0_g1,TR1817_c0_g1,TR2861_c0_g1,TR2890_c0_g1,TR3991_c0_g1,TR4378_c0_g1,TR5095_c0_g1,TR5275_c0_g1,TR8106_c0_g1,TR10278_c0_g1,TR1440_c0_g1,TR1973_c0_g1,TR2704_c0_g1,TR365_c0_g2,TR635_c0_g1,TR4270_c0_g1,TR1758_c0_g1,TR14438_c0_g1,TR420_c0_g1,TR420_c0_g2,TR10975_c0_g1,TR2699_c0_g1,TR4317_c0_g1,TR709_…	0.00394090935714992	0.316376475444035	0.165
GO:0043228	non-membrane-bounded organelle	CC	14	64	172	1627	TR3093_c0_g1,TR1973_c0_g1,TR2704_c0_g1,TR365_c0_g2,TR635_c0_g1,TR4270_c0_g1,TR420_c0_g1,TR420_c0_g2,TR10975_c0_g1,TR1202_c0_g1,TR4317_c0_g1,TR709_c0_g1,TR1738_c0_g1,TR1817_c0_g1	0.00529250444074977	0.316376475444035	0.21875
GO:0043232	intracellular non-membrane-bounded organelle	CC	14	64	172	1627	TR1973_c0_g1,TR2704_c0_g1,TR365_c0_g2,TR635_c0_g1,TR4270_c0_g1,TR420_c0_g1,TR420_c0_g2,TR10975_c0_g1,TR1202_c0_g1,TR4317_c0_g1,TR709_c0_g1,TR1738_c0_g1,TR1817_c0_g1,TR3093_c0_g1	0.00529250444074977	0.316376475444035	0.21875
GO:0044446	intracellular organelle part	CC	17	87	172	1627	TR635_c0_g1,TR4317_c0_g1,TR709_c0_g1,TR1738_c0_g1,TR1817_c0_g1,TR4270_c0_g1,TR14438_c0_g1,TR18062_c0_g1,TR4761_c0_g1,TR10975_c0_g1,TR1758_c0_g1,TR2699_c0_g1,TR420_c0_g1,TR420_c0_g2,TR1202_c0_g1,TR10320_c0_g1,TR5275_c0_g1	0.0074155537545518	0.316376475444035	0.195402298850575
GO:0044422	organelle part	CC	17	88	172	1627	TR10320_c0_g1,TR5275_c0_g1,TR635_c0_g1,TR14438_c0_g1,TR4317_c0_g1,TR709_c0_g1,TR1738_c0_g1,TR10975_c0_g1,TR1817_c0_g1,TR2699_c0_g1,TR4270_c0_g1,TR420_c0_g1,TR420_c0_g2,TR18062_c0_g1,TR4761_c0_g1,TR1758_c0_g1,TR1202_c0_g1	0.00834961510385973	0.316376475444035	0.193181818181818
GO:0048193	Golgi vesicle transport	BP	3	5	172	1627	TR14438_c0_g1,TR18062_c0_g1,TR4761_c0_g1	0.00989050466507268	0.316376475444035	0.6
GO:0000281	mitotic cytokinesis	BP	2	2	172	1627	TR635_c0_g1,TR4270_c0_g1	0.0111177387127283	0.316376475444035	1
GO:0033044	regulation of chromosome organization	BP	2	2	172	1627	TR5275_c0_g1,TR3246_c0_g1	0.0111177387127283	0.316376475444035	1
GO:0061640	cytoskeleton-dependent cytokinesis	BP	2	2	172	1627	TR4270_c0_g1,TR635_c0_g1	0.0111177387127283	0.316376475444035	1
GO:0005200	structural constituent of cytoskeleton	MF	2	2	172	1627	TR420_c0_g1,TR420_c0_g2	0.0111177387127283	0.316376475444035	1
GO:0005798	Golgi-associated vesicle	CC	2	2	172	1627	TR14438_c0_g1,TR18062_c0_g1	0.0111177387127283	0.316376475444035	1
GO:0005839	proteasome core complex	CC	2	2	172	1627	TR4378_c0_g1,TR1589_c0_g1	0.0111177387127283	0.316376475444035	1
GO:0012506	vesicle membrane	CC	2	2	172	1627	TR14438_c0_g1,TR18062_c0_g1	0.0111177387127283	0.316376475444035	1
GO:0030117	membrane coat	CC	2	2	172	1627	TR18062_c0_g1,TR3971_c0_g1	0.0111177387127283	0.316376475444035	1
GO:0030135	coated vesicle	CC	2	2	172	1627	TR14438_c0_g1,TR18062_c0_g1	0.0111177387127283	0.316376475444035	1
GO:0030659	cytoplasmic vesicle membrane	CC	2	2	172	1627	TR14438_c0_g1,TR18062_c0_g1	0.0111177387127283	0.316376475444035	1
GO:0030660	Golgi-associated vesicle membrane	CC	2	2	172	1627	TR14438_c0_g1,TR18062_c0_g1	0.0111177387127283	0.316376475444035	1
GO:0030662	coated vesicle membrane	CC	2	2	172	1627	TR14438_c0_g1,TR18062_c0_g1	0.0111177387127283	0.316376475444035	1
GO:0044433	cytoplasmic vesicle part	CC	2	2	172	1627	TR18062_c0_g1,TR14438_c0_g1	0.0111177387127283	0.316376475444035	1
GO:0048475	coated membrane	CC	2	2	172	1627	TR18062_c0_g1,TR3971_c0_g1	0.0111177387127283	0.316376475444035	1
GO:0032991	protein-containing complex	CC	17	91	172	1627	TR10975_c0_g1,TR1589_c0_g1,TR2699_c0_g1,TR4378_c0_g1,TR4270_c0_g1,TR1973_c0_g1,TR2704_c0_g1,TR365_c0_g2,TR1738_c0_g1,TR4761_c0_g1,TR4317_c0_g1,TR709_c0_g1,TR3971_c0_g1,TR18062_c0_g1,TR1758_c0_g1,TR1202_c0_g1,TR1817_c0_g1	0.0117326322288317	0.316376475444035	0.186813186813187
GO:0051276	chromosome organization	BP	6	20	172	1627	TR10975_c0_g1,TR11224_c0_g1,TR2890_c0_g1,TR1202_c0_g1,TR5275_c0_g1,TR3246_c0_g1	0.0140157372950557	0.316376475444035	0.3
GO:0005198	structural molecule activity	MF	7	26	172	1627	TR1973_c0_g1,TR365_c0_g2,TR4317_c0_g1,TR709_c0_g1,TR420_c0_g1,TR420_c0_g2,TR4270_c0_g1	0.0150459730573716	0.316376475444035	0.269230769230769
GO:0016043	cellular component organization	BP	11	52	172	1627	TR4270_c0_g1,TR10975_c0_g1,TR11224_c0_g1,TR2890_c0_g1,TR1202_c0_g1,TR5275_c0_g1,TR14438_c0_g1,TR420_c0_g1,TR4378_c0_g1,TR3246_c0_g1,TR635_c0_g1	0.0167964180176065	0.316376475444035	0.211538461538462
GO:0044431	Golgi apparatus part	CC	3	6	172	1627	TR14438_c0_g1,TR18062_c0_g1,TR4761_c0_g1	0.0182532647692543	0.316376475444035	0.5
GO:0006996	organelle organization	BP	9	40	172	1627	TR4270_c0_g1,TR10975_c0_g1,TR11224_c0_g1,TR2890_c0_g1,TR1202_c0_g1,TR5275_c0_g1,TR14438_c0_g1,TR3246_c0_g1,TR635_c0_g1	0.0201691399746341	0.316376475444035	0.225
GO:0006325	chromatin organization	BP	4	11	172	1627	TR2890_c0_g1,TR1202_c0_g1,TR3246_c0_g1,TR11224_c0_g1	0.021950107672067	0.316376475444035	0.363636363636364
GO:0016192	vesicle-mediated transport	BP	4	11	172	1627	TR14438_c0_g1,TR18062_c0_g1,TR4761_c0_g1,TR3971_c0_g1	0.021950107672067	0.316376475444035	0.363636363636364
GO:0005829	cytosol	CC	9	41	172	1627	TR4378_c0_g1,TR1008_c1_g1,TR1589_c0_g1,TR1758_c0_g1,TR18062_c0_g1,TR1817_c0_g1,TR2861_c0_g1,TR3800_c0_g1,TR4317_c0_g1	0.0235544143397126	0.316376475444035	0.219512195121951
GO:0000278	mitotic cell cycle	BP	3	7	172	1627	TR4270_c0_g1,TR5275_c0_g1,TR635_c0_g1	0.0294895951251503	0.316376475444035	0.428571428571429
GO:0006511	ubiquitin-dependent protein catabolic process	BP	3	7	172	1627	TR4378_c0_g1,TR1589_c0_g1,TR12937_c0_g1	0.0294895951251503	0.316376475444035	0.428571428571429
GO:0019941	modification-dependent protein catabolic process	BP	3	7	172	1627	TR1589_c0_g1,TR12937_c0_g1,TR4378_c0_g1	0.0294895951251503	0.316376475444035	0.428571428571429
GO:0030163	protein catabolic process	BP	3	7	172	1627	TR1589_c0_g1,TR12937_c0_g1,TR4378_c0_g1	0.0294895951251503	0.316376475444035	0.428571428571429
GO:0044257	cellular protein catabolic process	BP	3	7	172	1627	TR1589_c0_g1,TR12937_c0_g1,TR4378_c0_g1	0.0294895951251503	0.316376475444035	0.428571428571429
GO:0051603	proteolysis involved in cellular protein catabolic process	BP	3	7	172	1627	TR1589_c0_g1,TR12937_c0_g1,TR4378_c0_g1	0.0294895951251503	0.316376475444035	0.428571428571429
GO:1903047	mitotic cell cycle process	BP	3	7	172	1627	TR4270_c0_g1,TR5275_c0_g1,TR635_c0_g1	0.0294895951251503	0.316376475444035	0.428571428571429
GO:0000785	chromatin	CC	3	7	172	1627	TR1738_c0_g1,TR10975_c0_g1,TR1202_c0_g1	0.0294895951251503	0.316376475444035	0.428571428571429
GO:0098805	whole membrane	CC	3	7	172	1627	TR14438_c0_g1,TR1758_c0_g1,TR18062_c0_g1	0.0294895951251503	0.316376475444035	0.428571428571429
GO:0001883	purine nucleoside binding	MF	4	12	172	1627	TR11397_c0_g1,TR420_c0_g1,TR420_c0_g2,TR4270_c0_g1	0.0302655335010051	0.316376475444035	0.333333333333333
GO:0005525	GTP binding	MF	4	12	172	1627	TR11397_c0_g1,TR420_c0_g1,TR420_c0_g2,TR4270_c0_g1	0.0302655335010051	0.316376475444035	0.333333333333333
GO:0032550	purine ribonucleoside binding	MF	4	12	172	1627	TR11397_c0_g1,TR420_c0_g1,TR420_c0_g2,TR4270_c0_g1	0.0302655335010051	0.316376475444035	0.333333333333333
GO:0032561	guanyl ribonucleotide binding	MF	4	12	172	1627	TR11397_c0_g1,TR420_c0_g1,TR420_c0_g2,TR4270_c0_g1	0.0302655335010051	0.316376475444035	0.333333333333333
GO:0005856	cytoskeleton	CC	4	12	172	1627	TR635_c0_g1,TR4270_c0_g1,TR420_c0_g1,TR420_c0_g2	0.0302655335010051	0.316376475444035	0.333333333333333
GO:0044430	cytoskeletal part	CC	4	12	172	1627	TR4270_c0_g1,TR420_c0_g1,TR420_c0_g2,TR635_c0_g1	0.0302655335010051	0.316376475444035	0.333333333333333
GO:0006338	chromatin remodeling	BP	2	3	172	1627	TR2890_c0_g1,TR1202_c0_g1	0.0310270431152139	0.316376475444035	0.666666666666667
GO:0007017	microtubule-based process	BP	2	3	172	1627	TR420_c0_g1,TR420_c0_g2	0.0310270431152139	0.316376475444035	0.666666666666667
GO:0000790	nuclear chromatin	CC	2	3	172	1627	TR1202_c0_g1,TR10975_c0_g1	0.0310270431152139	0.316376475444035	0.666666666666667
GO:0005874	microtubule	CC	2	3	172	1627	TR420_c0_g1,TR420_c0_g2	0.0310270431152139	0.316376475444035	0.666666666666667
GO:0005938	cell cortex	CC	2	3	172	1627	TR635_c0_g1,TR4270_c0_g1	0.0310270431152139	0.316376475444035	0.666666666666667
GO:0032155	cell division site part	CC	2	3	172	1627	TR4270_c0_g1,TR635_c0_g1	0.0310270431152139	0.316376475444035	0.666666666666667
GO:0044448	cell cortex part	CC	2	3	172	1627	TR4270_c0_g1,TR635_c0_g1	0.0310270431152139	0.316376475444035	0.666666666666667
GO:0099080	supramolecular complex	CC	2	3	172	1627	TR420_c0_g1,TR420_c0_g2	0.0310270431152139	0.316376475444035	0.666666666666667
GO:0099081	supramolecular polymer	CC	2	3	172	1627	TR420_c0_g1,TR420_c0_g2	0.0310270431152139	0.316376475444035	0.666666666666667
GO:0099512	supramolecular fiber	CC	2	3	172	1627	TR420_c0_g1,TR420_c0_g2	0.0310270431152139	0.316376475444035	0.666666666666667
GO:0099513	polymeric cytoskeletal fiber	CC	2	3	172	1627	TR420_c0_g1,TR420_c0_g2	0.0310270431152139	0.316376475444035	0.666666666666667
GO:0099568	cytoplasmic region	CC	2	3	172	1627	TR635_c0_g1,TR4270_c0_g1	0.0310270431152139	0.316376475444035	0.666666666666667
GO:0005622	intracellular	CC	45	336	172	1627	TR3593_c0_g1,TR3649_c0_g1,TR452_c1_g1,TR14438_c0_g1,TR4270_c0_g1,TR1758_c0_g1,TR10975_c0_g1,TR1738_c0_g1,TR1008_c1_g1,TR1589_c0_g1,TR18062_c0_g1,TR1817_c0_g1,TR2861_c0_g1,TR3800_c0_g1,TR4317_c0_g1,TR1973_c0_g1,TR2704_c0_g1,TR365_c0_g2,TR10320_c0_g1,TR2890_c0_g1,TR3991_c0_g1,TR4378_c0_g1,TR5095_c0_g1,TR5275_c0_g1,TR8106_c0_g1,TR10278_c0_g1,TR1440_c0_g1,TR1386_c0_g1,TR3076_c0_g1,TR420_c0_g1,TR420_c…	0.0392811387396437	0.316376475444035	0.133928571428571
GO:0019001	guanyl nucleotide binding	MF	4	13	172	1627	TR11397_c0_g1,TR420_c0_g1,TR420_c0_g2,TR4270_c0_g1	0.0401994209515507	0.316376475444035	0.307692307692308
GO:0022607	cellular component assembly	BP	5	19	172	1627	TR4270_c0_g1,TR14438_c0_g1,TR420_c0_g1,TR4378_c0_g1,TR635_c0_g1	0.0423520492199256	0.316376475444035	0.263157894736842
GO:0010604	positive regulation of macromolecule metabolic process	BP	3	8	172	1627	TR4270_c0_g1,TR10975_c0_g1,TR3246_c0_g1	0.0435793985109326	0.316376475444035	0.375
GO:0003924	GTPase activity	MF	3	8	172	1627	TR420_c0_g1,TR420_c0_g2,TR4270_c0_g1	0.0435793985109326	0.316376475444035	0.375
GO:0004175	endopeptidase activity	MF	3	8	172	1627	TR2813_c0_g1,TR4378_c0_g1,TR1589_c0_g1	0.0435793985109326	0.316376475444035	0.375
GO:0005794	Golgi apparatus	CC	3	8	172	1627	TR14438_c0_g1,TR18062_c0_g1,TR4761_c0_g1	0.0435793985109326	0.316376475444035	0.375
GO:0044424	intracellular part	CC	43	321	172	1627	TR10975_c0_g1,TR1386_c0_g1,TR3076_c0_g1,TR3991_c0_g1,TR420_c0_g1,TR420_c0_g2,TR8106_c0_g1,TR5183_c0_g1,TR1589_c0_g1,TR4378_c0_g1,TR11224_c0_g1,TR4635_c0_g1,TR13706_c0_g1,TR3246_c0_g1,TR10320_c0_g1,TR5275_c0_g1,TR1202_c0_g1,TR3093_c0_g1,TR1008_c1_g1,TR1758_c0_g1,TR18062_c0_g1,TR1817_c0_g1,TR2861_c0_g1,TR3800_c0_g1,TR4317_c0_g1,TR1973_c0_g1,TR2704_c0_g1,TR365_c0_g2,TR635_c0_g1,TR1738_c0_g1,TR2890_c…	0.0438997310757324	0.316376475444035	0.133956386292835
GO:0008233	peptidase activity	MF	6	26	172	1627	TR2813_c0_g1,TR1589_c0_g1,TR4857_c0_g1,TR12937_c0_g1,TR4378_c0_g1,TR2858_c0_g1	0.048811475280347	0.316376475444035	0.230769230769231
GO:0022402	cell cycle process	BP	4	14	172	1627	TR4270_c0_g1,TR5275_c0_g1,TR420_c0_g1,TR635_c0_g1	0.0517692608707178	0.316376475444035	0.285714285714286
GO:0001882	nucleoside binding	MF	4	14	172	1627	TR11397_c0_g1,TR420_c0_g1,TR420_c0_g2,TR4270_c0_g1	0.0517692608707178	0.316376475444035	0.285714285714286
GO:0032549	ribonucleoside binding	MF	4	14	172	1627	TR11397_c0_g1,TR420_c0_g1,TR420_c0_g2,TR4270_c0_g1	0.0517692608707178	0.316376475444035	0.285714285714286
GO:0007049	cell cycle	BP	5	20	172	1627	TR4270_c0_g1,TR3246_c0_g1,TR5275_c0_g1,TR420_c0_g1,TR635_c0_g1	0.0517974865282155	0.316376475444035	0.25
GO:0044444	cytoplasmic part	CC	20	131	172	1627	TR1008_c1_g1,TR1589_c0_g1,TR1758_c0_g1,TR18062_c0_g1,TR1817_c0_g1,TR2861_c0_g1,TR3800_c0_g1,TR4317_c0_g1,TR1973_c0_g1,TR2704_c0_g1,TR365_c0_g2,TR635_c0_g1,TR3971_c0_g1,TR709_c0_g1,TR14438_c0_g1,TR4761_c0_g1,TR4270_c0_g1,TR4378_c0_g1,TR13706_c0_g1,TR3246_c0_g1	0.0518975378731214	0.316376475444035	0.152671755725191
GO:0005634	nucleus	CC	16	100	172	1627	TR10975_c0_g1,TR2699_c0_g1,TR1202_c0_g1,TR10320_c0_g1,TR1738_c0_g1,TR18062_c0_g1,TR1817_c0_g1,TR2861_c0_g1,TR2890_c0_g1,TR3991_c0_g1,TR4378_c0_g1,TR5095_c0_g1,TR5275_c0_g1,TR8106_c0_g1,TR10278_c0_g1,TR1440_c0_g1	0.0546430123190408	0.316376475444035	0.16
GO:0000910	cytokinesis	BP	2	4	172	1627	TR4270_c0_g1,TR635_c0_g1	0.0577648466261876	0.316376475444035	0.5
GO:0010498	proteasomal protein catabolic process	BP	2	4	172	1627	TR4378_c0_g1,TR1589_c0_g1	0.0577648466261876	0.316376475444035	0.5
GO:0071214	cellular response to abiotic stimulus	BP	2	4	172	1627	TR1817_c0_g1,TR3246_c0_g1	0.0577648466261876	0.316376475444035	0.5
GO:0104004	cellular response to environmental stimulus	BP	2	4	172	1627	TR1817_c0_g1,TR3246_c0_g1	0.0577648466261876	0.316376475444035	0.5
GO:0042802	identical protein binding	MF	2	4	172	1627	TR14438_c0_g1,TR4761_c0_g1	0.0577648466261876	0.316376475444035	0.5
GO:0015935	small ribosomal subunit	CC	2	4	172	1627	TR4317_c0_g1,TR709_c0_g1	0.0577648466261876	0.316376475444035	0.5
GO:0044391	ribosomal subunit	CC	2	4	172	1627	TR4317_c0_g1,TR709_c0_g1	0.0577648466261876	0.316376475444035	0.5
GO:0009893	positive regulation of metabolic process	BP	3	9	172	1627	TR3246_c0_g1,TR4270_c0_g1,TR10975_c0_g1	0.0604047762415352	0.316376475444035	0.333333333333333
GO:0031325	positive regulation of cellular metabolic process	BP	3	9	172	1627	TR4270_c0_g1,TR10975_c0_g1,TR3246_c0_g1	0.0604047762415352	0.316376475444035	0.333333333333333
GO:0043632	modification-dependent macromolecule catabolic process	BP	3	9	172	1627	TR1589_c0_g1,TR12937_c0_g1,TR4378_c0_g1	0.0604047762415352	0.316376475444035	0.333333333333333
GO:0044267	cellular protein metabolic process	BP	14	86	172	1627	TR3246_c0_g1,TR14446_c0_g1,TR1973_c0_g1,TR4317_c0_g1,TR709_c0_g1,TR365_c0_g2,TR14307_c0_g1,TR1386_c0_g1,TR1589_c0_g1,TR12937_c0_g1,TR4378_c0_g1,TR4270_c0_g1,TR1758_c0_g1,TR5275_c0_g1	0.0619600676152598	0.316376475444035	0.162790697674419
GO:0015833	peptide transport	BP	5	21	172	1627	TR8106_c0_g1,TR14438_c0_g1,TR3971_c0_g1,TR18062_c0_g1,TR1136_c0_g1	0.0623773167428527	0.316376475444035	0.238095238095238
GO:0070011	peptidase activity, acting on L-amino acid peptides	MF	5	21	172	1627	TR2813_c0_g1,TR1589_c0_g1,TR4857_c0_g1,TR12937_c0_g1,TR4378_c0_g1	0.0623773167428527	0.316376475444035	0.238095238095238
GO:0034622	cellular protein-containing complex assembly	BP	4	15	172	1627	TR4270_c0_g1,TR14438_c0_g1,TR420_c0_g1,TR4378_c0_g1	0.0649608215743615	0.316376475444035	0.266666666666667
GO:0044427	chromosomal part	CC	4	15	172	1627	TR1738_c0_g1,TR1817_c0_g1,TR10975_c0_g1,TR1202_c0_g1	0.0649608215743615	0.316376475444035	0.266666666666667
GO:1901564	organonitrogen compound metabolic process	BP	26	185	172	1627	TR3246_c0_g1,TR14446_c0_g1,TR1973_c0_g1,TR4317_c0_g1,TR709_c0_g1,TR365_c0_g2,TR14307_c0_g1,TR1386_c0_g1,TR2813_c0_g1,TR4857_c0_g1,TR1589_c0_g1,TR12937_c0_g1,TR4305_c0_g1,TR3800_c0_g1,TR1832_c0_g1,TR10328_c0_g1,TR16469_c0_g1,TR2262_c0_g1,TR4768_c0_g1,TR4378_c0_g1,TR5183_c0_g1,TR6217_c0_g1,TR1758_c0_g1,TR5275_c0_g1,TR4270_c0_g1,TR5270_c0_g1	0.0692194123998252	0.316376475444035	0.140540540540541
GO:0071840	cellular component organization or biogenesis	BP	11	65	172	1627	TR4270_c0_g1,TR10975_c0_g1,TR11224_c0_g1,TR2890_c0_g1,TR1202_c0_g1,TR5275_c0_g1,TR14438_c0_g1,TR420_c0_g1,TR4378_c0_g1,TR3246_c0_g1,TR635_c0_g1	0.0737863597690344	0.316376475444035	0.169230769230769
GO:0008104	protein localization	BP	5	22	172	1627	TR8106_c0_g1,TR14438_c0_g1,TR3971_c0_g1,TR18062_c0_g1,TR4761_c0_g1	0.0740875170672289	0.316376475444035	0.227272727272727
GO:0042886	amide transport	BP	5	22	172	1627	TR8106_c0_g1,TR14438_c0_g1,TR3971_c0_g1,TR18062_c0_g1,TR1136_c0_g1	0.0740875170672289	0.316376475444035	0.227272727272727
GO:0034613	cellular protein localization	BP	4	16	172	1627	TR8106_c0_g1,TR14438_c0_g1,TR3971_c0_g1,TR4761_c0_g1	0.079731768888305	0.316376475444035	0.25
GO:0065003	protein-containing complex assembly	BP	4	16	172	1627	TR4270_c0_g1,TR14438_c0_g1,TR420_c0_g1,TR4378_c0_g1	0.079731768888305	0.316376475444035	0.25
GO:0070727	cellular macromolecule localization	BP	4	16	172	1627	TR8106_c0_g1,TR14438_c0_g1,TR3971_c0_g1,TR4761_c0_g1	0.079731768888305	0.316376475444035	0.25
GO:0033036	macromolecule localization	BP	5	23	172	1627	TR8106_c0_g1,TR14438_c0_g1,TR3971_c0_g1,TR18062_c0_g1,TR4761_c0_g1	0.0869107741617934	0.316376475444035	0.217391304347826
GO:0051301	cell division	BP	2	5	172	1627	TR4270_c0_g1,TR635_c0_g1	0.089681074600264	0.316376475444035	0.4
GO:0008131	primary amine oxidase activity	MF	2	5	172	1627	TR16469_c0_g1,TR2262_c0_g1	0.089681074600264	0.316376475444035	0.4
GO:0008171	O-methyltransferase activity	MF	2	5	172	1627	TR14912_c0_g1,TR3940_c0_g1	0.089681074600264	0.316376475444035	0.4
GO:0008236	serine-type peptidase activity	MF	2	5	172	1627	TR2813_c0_g1,TR4857_c0_g1	0.089681074600264	0.316376475444035	0.4
GO:0016641	oxidoreductase activity, acting on the CH-NH2 group of donors, oxygen as acceptor	MF	2	5	172	1627	TR16469_c0_g1,TR2262_c0_g1	0.089681074600264	0.316376475444035	0.4
GO:0017171	serine hydrolase activity	MF	2	5	172	1627	TR2813_c0_g1,TR4857_c0_g1	0.089681074600264	0.316376475444035	0.4
GO:0000228	nuclear chromosome	CC	2	5	172	1627	TR10975_c0_g1,TR1202_c0_g1	0.089681074600264	0.316376475444035	0.4
GO:0000502	proteasome complex	CC	2	5	172	1627	TR1589_c0_g1,TR4378_c0_g1	0.089681074600264	0.316376475444035	0.4
GO:0031410	cytoplasmic vesicle	CC	2	5	172	1627	TR14438_c0_g1,TR18062_c0_g1	0.089681074600264	0.316376475444035	0.4
GO:0032153	cell division site	CC	2	5	172	1627	TR635_c0_g1,TR4270_c0_g1	0.089681074600264	0.316376475444035	0.4
GO:0044454	nuclear chromosome part	CC	2	5	172	1627	TR10975_c0_g1,TR1202_c0_g1	0.089681074600264	0.316376475444035	0.4
GO:0097708	intracellular vesicle	CC	2	5	172	1627	TR14438_c0_g1,TR18062_c0_g1	0.089681074600264	0.316376475444035	0.4
GO:1905368	peptidase complex	CC	2	5	172	1627	TR4378_c0_g1,TR1589_c0_g1	0.089681074600264	0.316376475444035	0.4
GO:1905369	endopeptidase complex	CC	2	5	172	1627	TR4378_c0_g1,TR1589_c0_g1	0.089681074600264	0.316376475444035	0.4
GO:0043231	intracellular membrane-bounded organelle	CC	21	148	172	1627	TR10320_c0_g1,TR1738_c0_g1,TR18062_c0_g1,TR1817_c0_g1,TR2861_c0_g1,TR2890_c0_g1,TR3991_c0_g1,TR4378_c0_g1,TR5095_c0_g1,TR5275_c0_g1,TR8106_c0_g1,TR10278_c0_g1,TR1440_c0_g1,TR1758_c0_g1,TR10975_c0_g1,TR2699_c0_g1,TR1202_c0_g1,TR14438_c0_g1,TR4761_c0_g1,TR13706_c0_g1,TR3246_c0_g1	0.09010850340383	0.316376475444035	0.141891891891892
GO:0019538	protein metabolic process	BP	16	108	172	1627	TR3246_c0_g1,TR14446_c0_g1,TR1973_c0_g1,TR4317_c0_g1,TR709_c0_g1,TR365_c0_g2,TR14307_c0_g1,TR1386_c0_g1,TR2813_c0_g1,TR4857_c0_g1,TR1589_c0_g1,TR12937_c0_g1,TR4378_c0_g1,TR1758_c0_g1,TR5275_c0_g1,TR4270_c0_g1	0.0966665565258525	0.316376475444035	0.148148148148148
GO:0043227	membrane-bounded organelle	CC	21	150	172	1627	TR13706_c0_g1,TR3246_c0_g1,TR10320_c0_g1,TR1738_c0_g1,TR18062_c0_g1,TR1817_c0_g1,TR2861_c0_g1,TR2890_c0_g1,TR3991_c0_g1,TR4378_c0_g1,TR5095_c0_g1,TR5275_c0_g1,TR8106_c0_g1,TR10278_c0_g1,TR1440_c0_g1,TR1758_c0_g1,TR14438_c0_g1,TR10975_c0_g1,TR2699_c0_g1,TR1202_c0_g1,TR4761_c0_g1	0.100683851293629	0.316376475444035	0.14
GO:0098588	bounding membrane of organelle	CC	3	11	172	1627	TR14438_c0_g1,TR1758_c0_g1,TR18062_c0_g1	0.101463291929842	0.316376475444035	0.272727272727273
GO:0000070	mitotic sister chromatid segregation	BP	1	1	172	1627	TR5275_c0_g1	0.105716041794714	0.316376475444035	1
GO:0000722	telomere maintenance via recombination	BP	1	1	172	1627	TR10975_c0_g1	0.105716041794714	0.316376475444035	1
GO:0000723	telomere maintenance	BP	1	1	172	1627	TR10975_c0_g1	0.105716041794714	0.316376475444035	1
GO:0000912	assembly of actomyosin apparatus involved in cytokinesis	BP	1	1	172	1627	TR635_c0_g1	0.105716041794714	0.316376475444035	1
GO:0000915	actomyosin contractile ring assembly	BP	1	1	172	1627	TR635_c0_g1	0.105716041794714	0.316376475444035	1
GO:0000921	septin ring assembly	BP	1	1	172	1627	TR4270_c0_g1	0.105716041794714	0.316376475444035	1
GO:0001934	positive regulation of protein phosphorylation	BP	1	1	172	1627	TR4270_c0_g1	0.105716041794714	0.316376475444035	1
GO:0006312	mitotic recombination	BP	1	1	172	1627	TR10975_c0_g1	0.105716041794714	0.316376475444035	1
GO:0006378	mRNA polyadenylation	BP	1	1	172	1627	TR2699_c0_g1	0.105716041794714	0.316376475444035	1
GO:0006436	tryptophanyl-tRNA aminoacylation	BP	1	1	172	1627	TR1386_c0_g1	0.105716041794714	0.316376475444035	1
GO:0006564	L-serine biosynthetic process	BP	1	1	172	1627	TR3800_c0_g1	0.105716041794714	0.316376475444035	1
GO:0006857	oligopeptide transport	BP	1	1	172	1627	TR1136_c0_g1	0.105716041794714	0.316376475444035	1
GO:0006890	retrograde vesicle-mediated transport, Golgi to ER	BP	1	1	172	1627	TR18062_c0_g1	0.105716041794714	0.316376475444035	1
GO:0006891	intra-Golgi vesicle-mediated transport	BP	1	1	172	1627	TR4761_c0_g1	0.105716041794714	0.316376475444035	1
GO:0006906	vesicle fusion	BP	1	1	172	1627	TR14438_c0_g1	0.105716041794714	0.316376475444035	1
GO:0007035	vacuolar acidification	BP	1	1	172	1627	TR1758_c0_g1	0.105716041794714	0.316376475444035	1
GO:0007088	regulation of mitotic nuclear division	BP	1	1	172	1627	TR5275_c0_g1	0.105716041794714	0.316376475444035	1
GO:0007091	metaphase/anaphase transition of mitotic cell cycle	BP	1	1	172	1627	TR5275_c0_g1	0.105716041794714	0.316376475444035	1
GO:0007163	establishment or maintenance of cell polarity	BP	1	1	172	1627	TR4270_c0_g1	0.105716041794714	0.316376475444035	1
GO:0009439	cyanate metabolic process	BP	1	1	172	1627	TR4768_c0_g1	0.105716041794714	0.316376475444035	1
GO:0010499	proteasomal ubiquitin-independent protein catabolic process	BP	1	1	172	1627	TR4378_c0_g1	0.105716041794714	0.316376475444035	1
GO:0010562	positive regulation of phosphorus metabolic process	BP	1	1	172	1627	TR4270_c0_g1	0.105716041794714	0.316376475444035	1
GO:0010965	regulation of mitotic sister chromatid separation	BP	1	1	172	1627	TR5275_c0_g1	0.105716041794714	0.316376475444035	1
GO:0015988	energy coupled proton transmembrane transport, against electrochemical gradient	BP	1	1	172	1627	TR1758_c0_g1	0.105716041794714	0.316376475444035	1
GO:0015991	ATP hydrolysis coupled proton transport	BP	1	1	172	1627	TR1758_c0_g1	0.105716041794714	0.316376475444035	1
GO:0016579	protein deubiquitination	BP	1	1	172	1627	TR12937_c0_g1	0.105716041794714	0.316376475444035	1
GO:0022406	membrane docking	BP	1	1	172	1627	TR14438_c0_g1	0.105716041794714	0.316376475444035	1
GO:0022413	reproductive process in single-celled organism	BP	1	1	172	1627	TR420_c0_g1	0.105716041794714	0.316376475444035	1
GO:0030011	maintenance of cell polarity	BP	1	1	172	1627	TR4270_c0_g1	0.105716041794714	0.316376475444035	1
GO:0030071	regulation of mitotic metaphase/anaphase transition	BP	1	1	172	1627	TR5275_c0_g1	0.105716041794714	0.316376475444035	1
GO:0030435	sporulation resulting in formation of a cellular spore	BP	1	1	172	1627	TR420_c0_g1	0.105716041794714	0.316376475444035	1
GO:0030437	ascospore formation	BP	1	1	172	1627	TR420_c0_g1	0.105716041794714	0.316376475444035	1
GO:0030865	cortical cytoskeleton organization	BP	1	1	172	1627	TR635_c0_g1	0.105716041794714	0.316376475444035	1
GO:0030866	cortical actin cytoskeleton organization	BP	1	1	172	1627	TR635_c0_g1	0.105716041794714	0.316376475444035	1
GO:0031032	actomyosin structure organization	BP	1	1	172	1627	TR635_c0_g1	0.105716041794714	0.316376475444035	1
GO:0031106	septin ring organization	BP	1	1	172	1627	TR4270_c0_g1	0.105716041794714	0.316376475444035	1
GO:0031124	mRNA 3'-end processing	BP	1	1	172	1627	TR2699_c0_g1	0.105716041794714	0.316376475444035	1
GO:0031401	positive regulation of protein modification process	BP	1	1	172	1627	TR4270_c0_g1	0.105716041794714	0.316376475444035	1
GO:0032185	septin cytoskeleton organization	BP	1	1	172	1627	TR4270_c0_g1	0.105716041794714	0.316376475444035	1
GO:0032200	telomere organization	BP	1	1	172	1627	TR10975_c0_g1	0.105716041794714	0.316376475444035	1
GO:0032258	protein localization by the Cvt pathway	BP	1	1	172	1627	TR4761_c0_g1	0.105716041794714	0.316376475444035	1
GO:0033045	regulation of sister chromatid segregation	BP	1	1	172	1627	TR5275_c0_g1	0.105716041794714	0.316376475444035	1
GO:0033047	regulation of mitotic sister chromatid segregation	BP	1	1	172	1627	TR5275_c0_g1	0.105716041794714	0.316376475444035	1
GO:0033674	positive regulation of kinase activity	BP	1	1	172	1627	TR4270_c0_g1	0.105716041794714	0.316376475444035	1
GO:0034293	sexual sporulation	BP	1	1	172	1627	TR420_c0_g1	0.105716041794714	0.316376475444035	1
GO:0034599	cellular response to oxidative stress	BP	1	1	172	1627	TR3246_c0_g1	0.105716041794714	0.316376475444035	1
GO:0035493	SNARE complex assembly	BP	1	1	172	1627	TR14438_c0_g1	0.105716041794714	0.316376475444035	1
GO:0042327	positive regulation of phosphorylation	BP	1	1	172	1627	TR4270_c0_g1	0.105716041794714	0.316376475444035	1
GO:0042938	dipeptide transport	BP	1	1	172	1627	TR1136_c0_g1	0.105716041794714	0.316376475444035	1
GO:0043631	RNA polyadenylation	BP	1	1	172	1627	TR2699_c0_g1	0.105716041794714	0.316376475444035	1
GO:0043935	sexual sporulation resulting in formation of a cellular spore	BP	1	1	172	1627	TR420_c0_g1	0.105716041794714	0.316376475444035	1
GO:0044784	metaphase/anaphase transition of cell cycle	BP	1	1	172	1627	TR5275_c0_g1	0.105716041794714	0.316376475444035	1
GO:0044837	actomyosin contractile ring organization	BP	1	1	172	1627	TR635_c0_g1	0.105716041794714	0.316376475444035	1
GO:0045851	pH reduction	BP	1	1	172	1627	TR1758_c0_g1	0.105716041794714	0.316376475444035	1
GO:0045860	positive regulation of protein kinase activity	BP	1	1	172	1627	TR4270_c0_g1	0.105716041794714	0.316376475444035	1
GO:0045937	positive regulation of phosphate metabolic process	BP	1	1	172	1627	TR4270_c0_g1	0.105716041794714	0.316376475444035	1
GO:0048211	Golgi vesicle docking	BP	1	1	172	1627	TR14438_c0_g1	0.105716041794714	0.316376475444035	1
GO:0048278	vesicle docking	BP	1	1	172	1627	TR14438_c0_g1	0.105716041794714	0.316376475444035	1
GO:0048280	vesicle fusion with Golgi apparatus	BP	1	1	172	1627	TR14438_c0_g1	0.105716041794714	0.316376475444035	1
GO:0048284	organelle fusion	BP	1	1	172	1627	TR14438_c0_g1	0.105716041794714	0.316376475444035	1
GO:0051304	chromosome separation	BP	1	1	172	1627	TR5275_c0_g1	0.105716041794714	0.316376475444035	1
GO:0051306	mitotic sister chromatid separation	BP	1	1	172	1627	TR5275_c0_g1	0.105716041794714	0.316376475444035	1
GO:0051347	positive regulation of transferase activity	BP	1	1	172	1627	TR4270_c0_g1	0.105716041794714	0.316376475444035	1
GO:0051452	intracellular pH reduction	BP	1	1	172	1627	TR1758_c0_g1	0.105716041794714	0.316376475444035	1
GO:0051783	regulation of nuclear division	BP	1	1	172	1627	TR5275_c0_g1	0.105716041794714	0.316376475444035	1
GO:0051983	regulation of chromosome segregation	BP	1	1	172	1627	TR5275_c0_g1	0.105716041794714	0.316376475444035	1
GO:0055081	anion homeostasis	BP	1	1	172	1627	TR1758_c0_g1	0.105716041794714	0.316376475444035	1
GO:0060249	anatomical structure homeostasis	BP	1	1	172	1627	TR10975_c0_g1	0.105716041794714	0.316376475444035	1
GO:0061025	membrane fusion	BP	1	1	172	1627	TR14438_c0_g1	0.105716041794714	0.316376475444035	1
GO:0080129	proteasome core complex assembly	BP	1	1	172	1627	TR4378_c0_g1	0.105716041794714	0.316376475444035	1
GO:0080144	amino acid homeostasis	BP	1	1	172	1627	TR1758_c0_g1	0.105716041794714	0.316376475444035	1
GO:0090174	organelle membrane fusion	BP	1	1	172	1627	TR14438_c0_g1	0.105716041794714	0.316376475444035	1
GO:0090463	lysine homeostasis	BP	1	1	172	1627	TR1758_c0_g1	0.105716041794714	0.316376475444035	1
GO:0090464	histidine homeostasis	BP	1	1	172	1627	TR1758_c0_g1	0.105716041794714	0.316376475444035	1
GO:0090465	arginine homeostasis	BP	1	1	172	1627	TR1758_c0_g1	0.105716041794714	0.316376475444035	1
GO:0090662	ATP hydrolysis coupled transmembrane transport	BP	1	1	172	1627	TR1758_c0_g1	0.105716041794714	0.316376475444035	1
GO:0099131	ATP hydrolysis coupled ion transmembrane transport	BP	1	1	172	1627	TR1758_c0_g1	0.105716041794714	0.316376475444035	1
GO:0099132	ATP hydrolysis coupled cation transmembrane transport	BP	1	1	172	1627	TR1758_c0_g1	0.105716041794714	0.316376475444035	1
GO:0140014	mitotic nuclear division	BP	1	1	172	1627	TR5275_c0_g1	0.105716041794714	0.316376475444035	1
GO:0140056	organelle localization by membrane tethering	BP	1	1	172	1627	TR14438_c0_g1	0.105716041794714	0.316376475444035	1
GO:1902099	regulation of metaphase/anaphase transition of cell cycle	BP	1	1	172	1627	TR5275_c0_g1	0.105716041794714	0.316376475444035	1
GO:1902275	regulation of chromatin organization	BP	1	1	172	1627	TR3246_c0_g1	0.105716041794714	0.316376475444035	1
GO:1902407	assembly of actomyosin apparatus involved in mitotic cytokinesis	BP	1	1	172	1627	TR635_c0_g1	0.105716041794714	0.316376475444035	1
GO:1902410	mitotic cytokinetic process	BP	1	1	172	1627	TR635_c0_g1	0.105716041794714	0.316376475444035	1
GO:1903475	mitotic actomyosin contractile ring assembly	BP	1	1	172	1627	TR635_c0_g1	0.105716041794714	0.316376475444035	1
GO:1905818	regulation of chromosome separation	BP	1	1	172	1627	TR5275_c0_g1	0.105716041794714	0.316376475444035	1
GO:0003696	satellite DNA binding	MF	1	1	172	1627	TR2861_c0_g1	0.105716041794714	0.316376475444035	1
GO:0003697	single-stranded DNA binding	MF	1	1	172	1627	TR2861_c0_g1	0.105716041794714	0.316376475444035	1
GO:0003729	mRNA binding	MF	1	1	172	1627	TR2699_c0_g1	0.105716041794714	0.316376475444035	1
GO:0003849	3-deoxy-7-phosphoheptulonate synthase activity	MF	1	1	172	1627	TR10328_c0_g1	0.105716041794714	0.316376475444035	1
GO:0004069	L-aspartate:2-oxoglutarate aminotransferase activity	MF	1	1	172	1627	TR4305_c0_g1	0.105716041794714	0.316376475444035	1
GO:0004180	carboxypeptidase activity	MF	1	1	172	1627	TR4857_c0_g1	0.105716041794714	0.316376475444035	1
GO:0004185	serine-type carboxypeptidase activity	MF	1	1	172	1627	TR4857_c0_g1	0.105716041794714	0.316376475444035	1
GO:0004252	serine-type endopeptidase activity	MF	1	1	172	1627	TR2813_c0_g1	0.105716041794714	0.316376475444035	1
GO:0004298	threonine-type endopeptidase activity	MF	1	1	172	1627	TR4378_c0_g1	0.105716041794714	0.316376475444035	1
GO:0004648	O-phospho-L-serine:2-oxoglutarate aminotransferase activity	MF	1	1	172	1627	TR3800_c0_g1	0.105716041794714	0.316376475444035	1
GO:0004707	MAP kinase activity	MF	1	1	172	1627	TR3246_c0_g1	0.105716041794714	0.316376475444035	1
GO:0004830	tryptophan-tRNA ligase activity	MF	1	1	172	1627	TR1386_c0_g1	0.105716041794714	0.316376475444035	1
GO:0005545	1-phosphatidylinositol binding	MF	1	1	172	1627	TR4270_c0_g1	0.105716041794714	0.316376475444035	1
GO:0008553	proton-exporting ATPase activity, phosphorylative mechanism	MF	1	1	172	1627	TR1758_c0_g1	0.105716041794714	0.316376475444035	1
GO:0008677	2-dehydropantoate 2-reductase activity	MF	1	1	172	1627	TR5183_c0_g1	0.105716041794714	0.316376475444035	1
GO:0008793	aromatic-amino-acid:2-oxoglutarate aminotransferase activity	MF	1	1	172	1627	TR4305_c0_g1	0.105716041794714	0.316376475444035	1
GO:0008824	cyanate hydratase activity	MF	1	1	172	1627	TR4768_c0_g1	0.105716041794714	0.316376475444035	1
GO:0010314	phosphatidylinositol-5-phosphate binding	MF	1	1	172	1627	TR4270_c0_g1	0.105716041794714	0.316376475444035	1
GO:0015662	ATPase activity, coupled to transmembrane movement of ions, phosphorylative mechanism	MF	1	1	172	1627	TR1758_c0_g1	0.105716041794714	0.316376475444035	1
GO:0016708	oxidoreductase activity, acting on paired donors, with incorporation or reduction of molecular oxygen, NAD(P)H as one donor, and incorporation of two atoms of oxygen into one donor	MF	1	1	172	1627	TR2607_c0_g1	0.105716041794714	0.316376475444035	1
GO:0016765	transferase activity, transferring alkyl or aryl (other than methyl) groups	MF	1	1	172	1627	TR10328_c0_g1	0.105716041794714	0.316376475444035	1
GO:0016840	carbon-nitrogen lyase activity	MF	1	1	172	1627	TR4768_c0_g1	0.105716041794714	0.316376475444035	1
GO:0019783	ubiquitin-like protein-specific protease activity	MF	1	1	172	1627	TR12937_c0_g1	0.105716041794714	0.316376475444035	1
GO:0030196	cyanide hydratase activity	MF	1	1	172	1627	TR3332_c0_g1	0.105716041794714	0.316376475444035	1
GO:0031490	chromatin DNA binding	MF	1	1	172	1627	TR10975_c0_g1	0.105716041794714	0.316376475444035	1
GO:0032947	protein-containing complex scaffold activity	MF	1	1	172	1627	TR4270_c0_g1	0.105716041794714	0.316376475444035	1
GO:0035939	microsatellite binding	MF	1	1	172	1627	TR2861_c0_g1	0.105716041794714	0.316376475444035	1
GO:0036459	thiol-dependent ubiquitinyl hydrolase activity	MF	1	1	172	1627	TR12937_c0_g1	0.105716041794714	0.316376475444035	1
GO:0042162	telomeric DNA binding	MF	1	1	172	1627	TR2861_c0_g1	0.105716041794714	0.316376475444035	1
GO:0043047	single-stranded telomeric DNA binding	MF	1	1	172	1627	TR2861_c0_g1	0.105716041794714	0.316376475444035	1
GO:0051537	2 iron, 2 sulfur cluster binding	MF	1	1	172	1627	TR2607_c0_g1	0.105716041794714	0.316376475444035	1
GO:0070003	threonine-type peptidase activity	MF	1	1	172	1627	TR4378_c0_g1	0.105716041794714	0.316376475444035	1
GO:0070008	serine-type exopeptidase activity	MF	1	1	172	1627	TR4857_c0_g1	0.105716041794714	0.316376475444035	1
GO:0070273	phosphatidylinositol-4-phosphate binding	MF	1	1	172	1627	TR4270_c0_g1	0.105716041794714	0.316376475444035	1
GO:0070546	L-phenylalanine aminotransferase activity	MF	1	1	172	1627	TR4305_c0_g1	0.105716041794714	0.316376475444035	1
GO:0080019	fatty-acyl-CoA reductase (alcohol-forming) activity	MF	1	1	172	1627	TR4424_c0_g1	0.105716041794714	0.316376475444035	1
GO:0080130	L-phenylalanine:2-oxoglutarate aminotransferase activity	MF	1	1	172	1627	TR4305_c0_g1	0.105716041794714	0.316376475444035	1
GO:0098847	sequence-specific single stranded DNA binding	MF	1	1	172	1627	TR2861_c0_g1	0.105716041794714	0.316376475444035	1
GO:0101005	ubiquitinyl hydrolase activity	MF	1	1	172	1627	TR12937_c0_g1	0.105716041794714	0.316376475444035	1
GO:1990605	GU repeat RNA binding	MF	1	1	172	1627	TR2861_c0_g1	0.105716041794714	0.316376475444035	1
GO:0000144	cellular bud neck septin ring	CC	1	1	172	1627	TR4270_c0_g1	0.105716041794714	0.316376475444035	1
GO:0000329	fungal-type vacuole membrane	CC	1	1	172	1627	TR1758_c0_g1	0.105716041794714	0.316376475444035	1
GO:0000399	cellular bud neck septin structure	CC	1	1	172	1627	TR4270_c0_g1	0.105716041794714	0.316376475444035	1
GO:0000408	EKC/KEOPS complex	CC	1	1	172	1627	TR10975_c0_g1	0.105716041794714	0.316376475444035	1
GO:0005774	vacuolar membrane	CC	1	1	172	1627	TR1758_c0_g1	0.105716041794714	0.316376475444035	1
GO:0005849	mRNA cleavage factor complex	CC	1	1	172	1627	TR2699_c0_g1	0.105716041794714	0.316376475444035	1
GO:0005933	cellular bud	CC	1	1	172	1627	TR4270_c0_g1	0.105716041794714	0.316376475444035	1
GO:0005935	cellular bud neck	CC	1	1	172	1627	TR4270_c0_g1	0.105716041794714	0.316376475444035	1
GO:0005937	mating projection	CC	1	1	172	1627	TR4270_c0_g1	0.105716041794714	0.316376475444035	1
GO:0005940	septin ring	CC	1	1	172	1627	TR4270_c0_g1	0.105716041794714	0.316376475444035	1
GO:0012507	ER to Golgi transport vesicle membrane	CC	1	1	172	1627	TR14438_c0_g1	0.105716041794714	0.316376475444035	1
GO:0017119	Golgi transport complex	CC	1	1	172	1627	TR4761_c0_g1	0.105716041794714	0.316376475444035	1
GO:0019773	proteasome core complex, alpha-subunit complex	CC	1	1	172	1627	TR4378_c0_g1	0.105716041794714	0.316376475444035	1
GO:0030118	clathrin coat	CC	1	1	172	1627	TR3971_c0_g1	0.105716041794714	0.316376475444035	1
GO:0030119	AP-type membrane coat adaptor complex	CC	1	1	172	1627	TR3971_c0_g1	0.105716041794714	0.316376475444035	1
GO:0030120	vesicle coat	CC	1	1	172	1627	TR18062_c0_g1	0.105716041794714	0.316376475444035	1
GO:0030126	COPI vesicle coat	CC	1	1	172	1627	TR18062_c0_g1	0.105716041794714	0.316376475444035	1
GO:0030131	clathrin adaptor complex	CC	1	1	172	1627	TR3971_c0_g1	0.105716041794714	0.316376475444035	1
GO:0030133	transport vesicle	CC	1	1	172	1627	TR14438_c0_g1	0.105716041794714	0.316376475444035	1
GO:0030134	COPII-coated ER to Golgi transport vesicle	CC	1	1	172	1627	TR14438_c0_g1	0.105716041794714	0.316376475444035	1
GO:0030137	COPI-coated vesicle	CC	1	1	172	1627	TR18062_c0_g1	0.105716041794714	0.316376475444035	1
GO:0030427	site of polarized growth	CC	1	1	172	1627	TR4270_c0_g1	0.105716041794714	0.316376475444035	1
GO:0030658	transport vesicle membrane	CC	1	1	172	1627	TR14438_c0_g1	0.105716041794714	0.316376475444035	1
GO:0030663	COPI-coated vesicle membrane	CC	1	1	172	1627	TR18062_c0_g1	0.105716041794714	0.316376475444035	1
GO:0031011	Ino80 complex	CC	1	1	172	1627	TR1202_c0_g1	0.105716041794714	0.316376475444035	1
GO:0031105	septin complex	CC	1	1	172	1627	TR4270_c0_g1	0.105716041794714	0.316376475444035	1
GO:0032156	septin cytoskeleton	CC	1	1	172	1627	TR4270_c0_g1	0.105716041794714	0.316376475444035	1
GO:0032160	septin filament array	CC	1	1	172	1627	TR4270_c0_g1	0.105716041794714	0.316376475444035	1
GO:0032161	cleavage apparatus septin structure	CC	1	1	172	1627	TR4270_c0_g1	0.105716041794714	0.316376475444035	1
GO:0033178	proton-transporting two-sector ATPase complex, catalytic domain	CC	1	1	172	1627	TR1758_c0_g1	0.105716041794714	0.316376475444035	1
GO:0033180	proton-transporting V-type ATPase, V1 domain	CC	1	1	172	1627	TR1758_c0_g1	0.105716041794714	0.316376475444035	1
GO:0033202	DNA helicase complex	CC	1	1	172	1627	TR1202_c0_g1	0.105716041794714	0.316376475444035	1
GO:0070603	SWI/SNF superfamily-type complex	CC	1	1	172	1627	TR1202_c0_g1	0.105716041794714	0.316376475444035	1
GO:0097346	INO80-type complex	CC	1	1	172	1627	TR1202_c0_g1	0.105716041794714	0.316376475444035	1
GO:0098852	lytic vacuole membrane	CC	1	1	172	1627	TR1758_c0_g1	0.105716041794714	0.316376475444035	1
GO:0043933	protein-containing complex subunit organization	BP	4	18	172	1627	TR4270_c0_g1,TR14438_c0_g1,TR420_c0_g1,TR4378_c0_g1	0.113725466474297	0.336660225663984	0.222222222222222
GO:0051641	cellular localization	BP	4	18	172	1627	TR8106_c0_g1,TR14438_c0_g1,TR3971_c0_g1,TR4761_c0_g1	0.113725466474297	0.336660225663984	0.222222222222222
GO:0005694	chromosome	CC	4	18	172	1627	TR1738_c0_g1,TR10975_c0_g1,TR1202_c0_g1,TR1817_c0_g1	0.113725466474297	0.336660225663984	0.222222222222222
GO:0140096	catalytic activity, acting on a protein	MF	8	47	172	1627	TR14446_c0_g1,TR2813_c0_g1,TR1589_c0_g1,TR4857_c0_g1,TR12937_c0_g1,TR4378_c0_g1,TR2858_c0_g1,TR3246_c0_g1	0.114997757722941	0.339202019182777	0.170212765957447
GO:0009308	amine metabolic process	BP	3	12	172	1627	TR6217_c0_g1,TR16469_c0_g1,TR2262_c0_g1	0.125195878072787	0.363335276335444	0.25
GO:0033043	regulation of organelle organization	BP	2	6	172	1627	TR5275_c0_g1,TR3246_c0_g1	0.125394979515769	0.363335276335444	0.333333333333333
GO:0042592	homeostatic process	BP	2	6	172	1627	TR10975_c0_g1,TR1758_c0_g1	0.125394979515769	0.363335276335444	0.333333333333333
GO:0051726	regulation of cell cycle	BP	2	6	172	1627	TR5275_c0_g1,TR3246_c0_g1	0.125394979515769	0.363335276335444	0.333333333333333
GO:0031982	vesicle	CC	2	6	172	1627	TR14438_c0_g1,TR18062_c0_g1	0.125394979515769	0.363335276335444	0.333333333333333
GO:0005737	cytoplasm	CC	27	206	172	1627	TR13706_c0_g1,TR3246_c0_g1,TR635_c0_g1,TR14438_c0_g1,TR4270_c0_g1,TR1758_c0_g1,TR1008_c1_g1,TR1589_c0_g1,TR18062_c0_g1,TR1817_c0_g1,TR2861_c0_g1,TR3800_c0_g1,TR4317_c0_g1,TR1973_c0_g1,TR2704_c0_g1,TR365_c0_g2,TR709_c0_g1,TR4761_c0_g1,TR3971_c0_g1,TR4378_c0_g1,TR1386_c0_g1,TR3076_c0_g1,TR3991_c0_g1,TR420_c0_g1,TR420_c0_g2,TR8106_c0_g1,TR5183_c0_g1	0.127297923781329	0.367550343312289	0.131067961165049
GO:0006508	proteolysis	BP	5	26	172	1627	TR1589_c0_g1,TR12937_c0_g1,TR4378_c0_g1,TR2813_c0_g1,TR4857_c0_g1	0.131708816067292	0.376322339150062	0.192307692307692
GO:0005623	cell	CC	46	375	172	1627	TR1136_c0_g1,TR14438_c0_g1,TR4270_c0_g1,TR11397_c0_g1,TR1324_c0_g1,TR1758_c0_g1,TR10975_c0_g1,TR1738_c0_g1,TR1008_c1_g1,TR1589_c0_g1,TR18062_c0_g1,TR1817_c0_g1,TR2861_c0_g1,TR3800_c0_g1,TR4317_c0_g1,TR1973_c0_g1,TR2704_c0_g1,TR365_c0_g2,TR10320_c0_g1,TR2890_c0_g1,TR3991_c0_g1,TR4378_c0_g1,TR5095_c0_g1,TR5275_c0_g1,TR8106_c0_g1,TR10278_c0_g1,TR1440_c0_g1,TR1386_c0_g1,TR3076_c0_g1,TR420_c0_g1,TR420…	0.131712818702522	0.376322339150062	0.122666666666667
GO:0044464	cell part	CC	46	375	172	1627	TR1136_c0_g1,TR11397_c0_g1,TR1324_c0_g1,TR635_c0_g1,TR3593_c0_g1,TR3649_c0_g1,TR452_c1_g1,TR10975_c0_g1,TR1386_c0_g1,TR3076_c0_g1,TR3991_c0_g1,TR420_c0_g1,TR420_c0_g2,TR8106_c0_g1,TR5183_c0_g1,TR1589_c0_g1,TR4378_c0_g1,TR11224_c0_g1,TR4635_c0_g1,TR13706_c0_g1,TR3246_c0_g1,TR10320_c0_g1,TR5275_c0_g1,TR4270_c0_g1,TR1202_c0_g1,TR1973_c0_g1,TR2704_c0_g1,TR365_c0_g2,TR1738_c0_g1,TR18062_c0_g1,TR1817_c…	0.131712818702522	0.376322339150062	0.122666666666667
GO:0016491	oxidoreductase activity	MF	32	253	172	1627	TR3335_c0_g1,TR2607_c0_g1,TR16469_c0_g1,TR2262_c0_g1,TR5183_c0_g1,TR1832_c0_g1,TR2718_c0_g1,TR16623_c0_g1,TR4424_c0_g1,TR1227_c1_g1,TR12812_c0_g1,TR14461_c0_g1,TR2386_c0_g1,TR3932_c0_g1,TR4231_c0_g1,TR4442_c0_g1,TR4644_c0_g1,TR4711_c0_g2,TR550_c0_g1,TR7079_c0_g1,TR745_c0_g1,TR7933_c0_g1,TR9716_c0_g1,TR155_c0_g1,TR16413_c0_g1,TR3185_c0_g1,TR3499_c0_g1,TR3875_c0_g1,TR4242_c0_g1,TR4486_c0_g1,TR4493_…	0.145444734723031	0.414113480808631	0.126482213438735
GO:0005840	ribosome	CC	5	27	172	1627	TR4317_c0_g1,TR709_c0_g1,TR1973_c0_g1,TR2704_c0_g1,TR365_c0_g2	0.148583892253835	0.421587514353441	0.185185185185185
GO:0006886	intracellular protein transport	BP	3	13	172	1627	TR8106_c0_g1,TR14438_c0_g1,TR3971_c0_g1	0.150694815209158	0.424638310898659	0.230769230769231
GO:0098796	membrane protein complex	CC	3	13	172	1627	TR3971_c0_g1,TR1758_c0_g1,TR18062_c0_g1	0.150694815209158	0.424638310898659	0.230769230769231
GO:0015031	protein transport	BP	4	20	172	1627	TR8106_c0_g1,TR14438_c0_g1,TR3971_c0_g1,TR18062_c0_g1	0.152998600545608	0.428187209718083	0.2
GO:0045184	establishment of protein localization	BP	4	20	172	1627	TR8106_c0_g1,TR14438_c0_g1,TR3971_c0_g1,TR18062_c0_g1	0.152998600545608	0.428187209718083	0.2
GO:0009628	response to abiotic stimulus	BP	2	7	172	1627	TR1817_c0_g1,TR3246_c0_g1	0.163757133272017	0.429994143452602	0.285714285714286
GO:0032268	regulation of cellular protein metabolic process	BP	2	7	172	1627	TR4270_c0_g1,TR3246_c0_g1	0.163757133272017	0.429994143452602	0.285714285714286
GO:0051246	regulation of protein metabolic process	BP	2	7	172	1627	TR3246_c0_g1,TR4270_c0_g1	0.163757133272017	0.429994143452602	0.285714285714286
GO:0005507	copper ion binding	MF	2	7	172	1627	TR16469_c0_g1,TR2262_c0_g1	0.163757133272017	0.429994143452602	0.285714285714286
GO:0008565	protein transporter activity	MF	2	7	172	1627	TR14438_c0_g1,TR3991_c0_g1	0.163757133272017	0.429994143452602	0.285714285714286
GO:0016638	oxidoreductase activity, acting on the CH-NH2 group of donors	MF	2	7	172	1627	TR16469_c0_g1,TR2262_c0_g1	0.163757133272017	0.429994143452602	0.285714285714286
GO:1904949	ATPase complex	CC	2	7	172	1627	TR1817_c0_g1,TR1202_c0_g1	0.163757133272017	0.429994143452602	0.285714285714286
GO:0006082	organic acid metabolic process	BP	11	76	172	1627	TR14307_c0_g1,TR1386_c0_g1,TR4305_c0_g1,TR3800_c0_g1,TR1227_c1_g1,TR1832_c0_g1,TR10328_c0_g1,TR4768_c0_g1,TR5183_c0_g1,TR6217_c0_g1,TR5270_c0_g1	0.171175264484205	0.429994143452602	0.144736842105263
GO:0006520	cellular amino acid metabolic process	BP	7	44	172	1627	TR14307_c0_g1,TR1386_c0_g1,TR3800_c0_g1,TR1832_c0_g1,TR10328_c0_g1,TR6217_c0_g1,TR4305_c0_g1	0.175603641465477	0.429994143452602	0.159090909090909
GO:0044265	cellular macromolecule catabolic process	BP	3	14	172	1627	TR1589_c0_g1,TR12937_c0_g1,TR4378_c0_g1	0.177674511846915	0.429994143452602	0.214285714285714
GO:0048522	positive regulation of cellular process	BP	3	14	172	1627	TR3246_c0_g1,TR4270_c0_g1,TR10975_c0_g1	0.177674511846915	0.429994143452602	0.214285714285714
GO:0016884	carbon-nitrogen ligase activity, with glutamine as amido-N-donor	MF	3	14	172	1627	TR16143_c0_g1,TR4889_c0_g1,TR5454_c0_g1	0.177674511846915	0.429994143452602	0.214285714285714
GO:1901565	organonitrogen compound catabolic process	BP	4	22	172	1627	TR1589_c0_g1,TR12937_c0_g1,TR4378_c0_g1,TR6217_c0_g1	0.196595419667086	0.429994143452602	0.181818181818182
GO:0003723	RNA binding	MF	4	22	172	1627	TR2699_c0_g1,TR2861_c0_g1,TR4317_c0_g1,TR709_c0_g1	0.196595419667086	0.429994143452602	0.181818181818182
GO:0000165	MAPK cascade	BP	1	2	172	1627	TR3246_c0_g1	0.2003143448767	0.429994143452602	0.5
GO:0000280	nuclear division	BP	1	2	172	1627	TR5275_c0_g1	0.2003143448767	0.429994143452602	0.5
GO:0000413	protein peptidyl-prolyl isomerization	BP	1	2	172	1627	TR14446_c0_g1	0.2003143448767	0.429994143452602	0.5
GO:0000819	sister chromatid segregation	BP	1	2	172	1627	TR5275_c0_g1	0.2003143448767	0.429994143452602	0.5
GO:0001932	regulation of protein phosphorylation	BP	1	2	172	1627	TR4270_c0_g1	0.2003143448767	0.429994143452602	0.5
GO:0003006	developmental process involved in reproduction	BP	1	2	172	1627	TR420_c0_g1	0.2003143448767	0.429994143452602	0.5
GO:0006271	DNA strand elongation involved in DNA replication	BP	1	2	172	1627	TR1817_c0_g1	0.2003143448767	0.429994143452602	0.5
GO:0006383	transcription by RNA polymerase III	BP	1	2	172	1627	TR1243_c0_g1	0.2003143448767	0.429994143452602	0.5
GO:0006563	L-serine metabolic process	BP	1	2	172	1627	TR3800_c0_g1	0.2003143448767	0.429994143452602	0.5
GO:0006873	cellular ion homeostasis	BP	1	2	172	1627	TR1758_c0_g1	0.2003143448767	0.429994143452602	0.5
GO:0006885	regulation of pH	BP	1	2	172	1627	TR1758_c0_g1	0.2003143448767	0.429994143452602	0.5
GO:0006888	ER to Golgi vesicle-mediated transport	BP	1	2	172	1627	TR14438_c0_g1	0.2003143448767	0.429994143452602	0.5
GO:0006970	response to osmotic stress	BP	1	2	172	1627	TR3246_c0_g1	0.2003143448767	0.429994143452602	0.5
GO:0009070	serine family amino acid biosynthetic process	BP	1	2	172	1627	TR3800_c0_g1	0.2003143448767	0.429994143452602	0.5
GO:0009314	response to radiation	BP	1	2	172	1627	TR1817_c0_g1	0.2003143448767	0.429994143452602	0.5
GO:0009411	response to UV	BP	1	2	172	1627	TR1817_c0_g1	0.2003143448767	0.429994143452602	0.5
GO:0009416	response to light stimulus	BP	1	2	172	1627	TR1817_c0_g1	0.2003143448767	0.429994143452602	0.5
GO:0015939	pantothenate metabolic process	BP	1	2	172	1627	TR5183_c0_g1	0.2003143448767	0.429994143452602	0.5
GO:0015940	pantothenate biosynthetic process	BP	1	2	172	1627	TR5183_c0_g1	0.2003143448767	0.429994143452602	0.5
GO:0016050	vesicle organization	BP	1	2	172	1627	TR14438_c0_g1	0.2003143448767	0.429994143452602	0.5
GO:0018208	peptidyl-proline modification	BP	1	2	172	1627	TR14446_c0_g1	0.2003143448767	0.429994143452602	0.5
GO:0022616	DNA strand elongation	BP	1	2	172	1627	TR1817_c0_g1	0.2003143448767	0.429994143452602	0.5
GO:0030003	cellular cation homeostasis	BP	1	2	172	1627	TR1758_c0_g1	0.2003143448767	0.429994143452602	0.5
GO:0030004	cellular monovalent inorganic cation homeostasis	BP	1	2	172	1627	TR1758_c0_g1	0.2003143448767	0.429994143452602	0.5
GO:0030641	regulation of cellular pH	BP	1	2	172	1627	TR1758_c0_g1	0.2003143448767	0.429994143452602	0.5
GO:0032270	positive regulation of cellular protein metabolic process	BP	1	2	172	1627	TR4270_c0_g1	0.2003143448767	0.429994143452602	0.5
GO:0032505	reproduction of a single-celled organism	BP	1	2	172	1627	TR420_c0_g1	0.2003143448767	0.429994143452602	0.5
GO:0032506	cytokinetic process	BP	1	2	172	1627	TR635_c0_g1	0.2003143448767	0.429994143452602	0.5
GO:0034644	cellular response to UV	BP	1	2	172	1627	TR1817_c0_g1	0.2003143448767	0.429994143452602	0.5
GO:0043248	proteasome assembly	BP	1	2	172	1627	TR4378_c0_g1	0.2003143448767	0.429994143452602	0.5
GO:0043549	regulation of kinase activity	BP	1	2	172	1627	TR4270_c0_g1	0.2003143448767	0.429994143452602	0.5
GO:0043934	sporulation	BP	1	2	172	1627	TR420_c0_g1	0.2003143448767	0.429994143452602	0.5
GO:0045859	regulation of protein kinase activity	BP	1	2	172	1627	TR4270_c0_g1	0.2003143448767	0.429994143452602	0.5
GO:0048646	anatomical structure formation involved in morphogenesis	BP	1	2	172	1627	TR420_c0_g1	0.2003143448767	0.429994143452602	0.5
GO:0051247	positive regulation of protein metabolic process	BP	1	2	172	1627	TR4270_c0_g1	0.2003143448767	0.429994143452602	0.5
GO:0051258	protein polymerization	BP	1	2	172	1627	TR420_c0_g1	0.2003143448767	0.429994143452602	0.5
GO:0051338	regulation of transferase activity	BP	1	2	172	1627	TR4270_c0_g1	0.2003143448767	0.429994143452602	0.5
GO:0051453	regulation of intracellular pH	BP	1	2	172	1627	TR1758_c0_g1	0.2003143448767	0.429994143452602	0.5
GO:0055067	monovalent inorganic cation homeostasis	BP	1	2	172	1627	TR1758_c0_g1	0.2003143448767	0.429994143452602	0.5
GO:0055080	cation homeostasis	BP	1	2	172	1627	TR1758_c0_g1	0.2003143448767	0.429994143452602	0.5
GO:0055082	cellular chemical homeostasis	BP	1	2	172	1627	TR1758_c0_g1	0.2003143448767	0.429994143452602	0.5
GO:0061024	membrane organization	BP	1	2	172	1627	TR14438_c0_g1	0.2003143448767	0.429994143452602	0.5
GO:0061919	process utilizing autophagic mechanism	BP	1	2	172	1627	TR4761_c0_g1	0.2003143448767	0.429994143452602	0.5
GO:0070525	tRNA threonylcarbamoyladenosine metabolic process	BP	1	2	172	1627	TR10975_c0_g1	0.2003143448767	0.429994143452602	0.5
GO:0070646	protein modification by small protein removal	BP	1	2	172	1627	TR12937_c0_g1	0.2003143448767	0.429994143452602	0.5
GO:0070914	UV-damage excision repair	BP	1	2	172	1627	TR1817_c0_g1	0.2003143448767	0.429994143452602	0.5
GO:0070925	organelle assembly	BP	1	2	172	1627	TR4270_c0_g1	0.2003143448767	0.429994143452602	0.5
GO:0071470	cellular response to osmotic stress	BP	1	2	172	1627	TR3246_c0_g1	0.2003143448767	0.429994143452602	0.5
GO:0071478	cellular response to radiation	BP	1	2	172	1627	TR1817_c0_g1	0.2003143448767	0.429994143452602	0.5
GO:0071482	cellular response to light stimulus	BP	1	2	172	1627	TR1817_c0_g1	0.2003143448767	0.429994143452602	0.5
GO:0072665	protein localization to vacuole	BP	1	2	172	1627	TR4761_c0_g1	0.2003143448767	0.429994143452602	0.5
GO:0098771	inorganic ion homeostasis	BP	1	2	172	1627	TR1758_c0_g1	0.2003143448767	0.429994143452602	0.5
GO:0098813	nuclear chromosome segregation	BP	1	2	172	1627	TR5275_c0_g1	0.2003143448767	0.429994143452602	0.5
GO:1903046	meiotic cell cycle process	BP	1	2	172	1627	TR420_c0_g1	0.2003143448767	0.429994143452602	0.5
GO:0003682	chromatin binding	MF	1	2	172	1627	TR10975_c0_g1	0.2003143448767	0.429994143452602	0.5
GO:0003690	double-stranded DNA binding	MF	1	2	172	1627	TR2861_c0_g1	0.2003143448767	0.429994143452602	0.5
GO:0003755	peptidyl-prolyl cis-trans isomerase activity	MF	1	2	172	1627	TR14446_c0_g1	0.2003143448767	0.429994143452602	0.5
GO:0005543	phospholipid binding	MF	1	2	172	1627	TR4270_c0_g1	0.2003143448767	0.429994143452602	0.5
GO:0008289	lipid binding	MF	1	2	172	1627	TR4270_c0_g1	0.2003143448767	0.429994143452602	0.5
GO:0016846	carbon-sulfur lyase activity	MF	1	2	172	1627	TR370_c0_g1	0.2003143448767	0.429994143452602	0.5
GO:0016859	cis-trans isomerase activity	MF	1	2	172	1627	TR14446_c0_g1	0.2003143448767	0.429994143452602	0.5
GO:0035091	phosphatidylinositol binding	MF	1	2	172	1627	TR4270_c0_g1	0.2003143448767	0.429994143452602	0.5
GO:0036442	proton-exporting ATPase activity	MF	1	2	172	1627	TR1758_c0_g1	0.2003143448767	0.429994143452602	0.5
GO:0044769	ATPase activity, coupled to transmembrane movement of ions, rotational mechanism	MF	1	2	172	1627	TR1758_c0_g1	0.2003143448767	0.429994143452602	0.5
GO:0046961	proton-transporting ATPase activity, rotational mechanism	MF	1	2	172	1627	TR1758_c0_g1	0.2003143448767	0.429994143452602	0.5
GO:0051920	peroxiredoxin activity	MF	1	2	172	1627	TR16623_c0_g1	0.2003143448767	0.429994143452602	0.5
GO:1901981	phosphatidylinositol phosphate binding	MF	1	2	172	1627	TR4270_c0_g1	0.2003143448767	0.429994143452602	0.5
GO:1990837	sequence-specific double-stranded DNA binding	MF	1	2	172	1627	TR2861_c0_g1	0.2003143448767	0.429994143452602	0.5
GO:0015629	actin cytoskeleton	CC	1	2	172	1627	TR635_c0_g1	0.2003143448767	0.429994143452602	0.5
GO:0031391	Elg1 RFC-like complex	CC	1	2	172	1627	TR1817_c0_g1	0.2003143448767	0.429994143452602	0.5
GO:0034515	proteasome storage granule	CC	1	2	172	1627	TR4378_c0_g1	0.2003143448767	0.429994143452602	0.5
GO:0042995	cell projection	CC	1	2	172	1627	TR4270_c0_g1	0.2003143448767	0.429994143452602	0.5
GO:0044437	vacuolar part	CC	1	2	172	1627	TR1758_c0_g1	0.2003143448767	0.429994143452602	0.5
GO:0099023	tethering complex	CC	1	2	172	1627	TR4761_c0_g1	0.2003143448767	0.429994143452602	0.5
GO:0120025	plasma membrane bounded cell projection	CC	1	2	172	1627	TR4270_c0_g1	0.2003143448767	0.429994143452602	0.5
GO:0007010	cytoskeleton organization	BP	2	8	172	1627	TR4270_c0_g1,TR635_c0_g1	0.203816378192378	0.430610730153938	0.25
GO:0033365	protein localization to organelle	BP	2	8	172	1627	TR8106_c0_g1,TR4761_c0_g1	0.203816378192378	0.430610730153938	0.25
GO:0051173	positive regulation of nitrogen compound metabolic process	BP	2	8	172	1627	TR4270_c0_g1,TR10975_c0_g1	0.203816378192378	0.430610730153938	0.25
GO:0008483	transaminase activity	MF	2	8	172	1627	TR4305_c0_g1,TR3800_c0_g1	0.203816378192378	0.430610730153938	0.25
GO:0016769	transferase activity, transferring nitrogenous groups	MF	2	8	172	1627	TR4305_c0_g1,TR3800_c0_g1	0.203816378192378	0.430610730153938	0.25
GO:0046907	intracellular transport	BP	3	15	172	1627	TR8106_c0_g1,TR14438_c0_g1,TR3971_c0_g1	0.205852934415053	0.430610730153938	0.2
GO:0048518	positive regulation of biological process	BP	3	15	172	1627	TR3246_c0_g1,TR4270_c0_g1,TR10975_c0_g1	0.205852934415053	0.430610730153938	0.2
GO:0051649	establishment of localization in cell	BP	3	15	172	1627	TR8106_c0_g1,TR14438_c0_g1,TR3971_c0_g1	0.205852934415053	0.430610730153938	0.2
GO:0008168	methyltransferase activity	MF	3	15	172	1627	TR14912_c0_g1,TR3940_c0_g1,TR5212_c0_g1	0.205852934415053	0.430610730153938	0.2
GO:0016616	oxidoreductase activity, acting on the CH-OH group of donors, NAD or NADP as acceptor	MF	3	15	172	1627	TR3335_c0_g1,TR5183_c0_g1,TR1832_c0_g1	0.205852934415053	0.430610730153938	0.2
GO:0003735	structural constituent of ribosome	MF	4	23	172	1627	TR1973_c0_g1,TR365_c0_g2,TR4317_c0_g1,TR709_c0_g1	0.219686923983989	0.45837984139153	0.173913043478261
GO:0005515	protein binding	MF	7	47	172	1627	TR8106_c0_g1,TR3991_c0_g1,TR14438_c0_g1,TR4761_c0_g1,TR4270_c0_g1,TR1738_c0_g1,TR2955_c0_g1	0.221971450164879	0.461971038414215	0.148936170212766
GO:0006357	regulation of transcription by RNA polymerase II	BP	3	16	172	1627	TR10975_c0_g1,TR3246_c0_g1,TR5095_c0_g1	0.23495781876738	0.486528816639523	0.1875
GO:0016810	hydrolase activity, acting on carbon-nitrogen (but not peptide) bonds	MF	3	16	172	1627	TR6217_c0_g1,TR4865_c0_g1,TR3332_c0_g1	0.23495781876738	0.486528816639523	0.1875
GO:0016746	transferase activity, transferring acyl groups	MF	4	24	172	1627	TR6136_c0_g1,TR1419_c0_g1,TR11224_c0_g1,TR1568_c0_g1	0.243460808166617	0.496853266627875	0.166666666666667
GO:0016829	lyase activity	MF	4	24	172	1627	TR4768_c0_g1,TR370_c0_g1,TR3332_c0_g1,TR1419_c0_g1	0.243460808166617	0.496853266627875	0.166666666666667
GO:0016053	organic acid biosynthetic process	BP	5	32	172	1627	TR3800_c0_g1,TR1227_c1_g1,TR1832_c0_g1,TR10328_c0_g1,TR5183_c0_g1	0.244467437674357	0.496853266627875	0.15625
GO:0044085	cellular component biogenesis	BP	5	32	172	1627	TR4270_c0_g1,TR14438_c0_g1,TR420_c0_g1,TR4378_c0_g1,TR635_c0_g1	0.244467437674357	0.496853266627875	0.15625
GO:0046394	carboxylic acid biosynthetic process	BP	5	32	172	1627	TR3800_c0_g1,TR1227_c1_g1,TR1832_c0_g1,TR10328_c0_g1,TR5183_c0_g1	0.244467437674357	0.496853266627875	0.15625
GO:0009072	aromatic amino acid family metabolic process	BP	2	9	172	1627	TR10328_c0_g1,TR6217_c0_g1	0.244791121606904	0.496853266627875	0.222222222222222
GO:0048038	quinone binding	MF	2	9	172	1627	TR16469_c0_g1,TR2262_c0_g1	0.244791121606904	0.496853266627875	0.222222222222222
GO:0015630	microtubule cytoskeleton	CC	2	9	172	1627	TR420_c0_g1,TR420_c0_g2	0.244791121606904	0.496853266627875	0.222222222222222
GO:0019752	carboxylic acid metabolic process	BP	10	75	172	1627	TR14307_c0_g1,TR1386_c0_g1,TR4305_c0_g1,TR3800_c0_g1,TR1227_c1_g1,TR1832_c0_g1,TR10328_c0_g1,TR5183_c0_g1,TR6217_c0_g1,TR5270_c0_g1	0.263273395274539	0.520413266193993	0.133333333333333
GO:0043436	oxoacid metabolic process	BP	10	75	172	1627	TR14307_c0_g1,TR1386_c0_g1,TR4305_c0_g1,TR3800_c0_g1,TR1227_c1_g1,TR1832_c0_g1,TR10328_c0_g1,TR5183_c0_g1,TR6217_c0_g1,TR5270_c0_g1	0.263273395274539	0.520413266193993	0.133333333333333
GO:0006366	transcription by RNA polymerase II	BP	4	25	172	1627	TR3246_c0_g1,TR5095_c0_g1,TR10320_c0_g1,TR10975_c0_g1	0.26778343452938	0.520413266193993	0.16
GO:0006414	translational elongation	BP	1	3	172	1627	TR365_c0_g2	0.284957995757443	0.520413266193993	0.333333333333333
GO:0006569	tryptophan catabolic process	BP	1	3	172	1627	TR6217_c0_g1	0.284957995757443	0.520413266193993	0.333333333333333
GO:0006613	cotranslational protein targeting to membrane	BP	1	3	172	1627	TR8106_c0_g1	0.284957995757443	0.520413266193993	0.333333333333333
GO:0006614	SRP-dependent cotranslational protein targeting to membrane	BP	1	3	172	1627	TR8106_c0_g1	0.284957995757443	0.520413266193993	0.333333333333333
GO:0006616	SRP-dependent cotranslational protein targeting to membrane, translocation	BP	1	3	172	1627	TR8106_c0_g1	0.284957995757443	0.520413266193993	0.333333333333333
GO:0007059	chromosome segregation	BP	1	3	172	1627	TR5275_c0_g1	0.284957995757443	0.520413266193993	0.333333333333333
GO:0009073	aromatic amino acid family biosynthetic process	BP	1	3	172	1627	TR10328_c0_g1	0.284957995757443	0.520413266193993	0.333333333333333
GO:0009113	purine nucleobase biosynthetic process	BP	1	3	172	1627	TR3800_c0_g1	0.284957995757443	0.520413266193993	0.333333333333333
GO:0009310	amine catabolic process	BP	1	3	172	1627	TR6217_c0_g1	0.284957995757443	0.520413266193993	0.333333333333333
GO:0019220	regulation of phosphate metabolic process	BP	1	3	172	1627	TR4270_c0_g1	0.284957995757443	0.520413266193993	0.333333333333333
GO:0019441	tryptophan catabolic process to kynurenine	BP	1	3	172	1627	TR6217_c0_g1	0.284957995757443	0.520413266193993	0.333333333333333
GO:0019725	cellular homeostasis	BP	1	3	172	1627	TR1758_c0_g1	0.284957995757443	0.520413266193993	0.333333333333333
GO:0019953	sexual reproduction	BP	1	3	172	1627	TR420_c0_g1	0.284957995757443	0.520413266193993	0.333333333333333
GO:0023014	signal transduction by protein phosphorylation	BP	1	3	172	1627	TR3246_c0_g1	0.284957995757443	0.520413266193993	0.333333333333333
GO:0042325	regulation of phosphorylation	BP	1	3	172	1627	TR4270_c0_g1	0.284957995757443	0.520413266193993	0.333333333333333
GO:0042398	cellular modified amino acid biosynthetic process	BP	1	3	172	1627	TR5183_c0_g1	0.284957995757443	0.520413266193993	0.333333333333333
GO:0042402	cellular biogenic amine catabolic process	BP	1	3	172	1627	TR6217_c0_g1	0.284957995757443	0.520413266193993	0.333333333333333
GO:0042436	indole-containing compound catabolic process	BP	1	3	172	1627	TR6217_c0_g1	0.284957995757443	0.520413266193993	0.333333333333333
GO:0043161	proteasome-mediated ubiquitin-dependent protein catabolic process	BP	1	3	172	1627	TR4378_c0_g1	0.284957995757443	0.520413266193993	0.333333333333333
GO:0044703	multi-organism reproductive process	BP	1	3	172	1627	TR420_c0_g1	0.284957995757443	0.520413266193993	0.333333333333333
GO:0045047	protein targeting to ER	BP	1	3	172	1627	TR8106_c0_g1	0.284957995757443	0.520413266193993	0.333333333333333
GO:0046218	indolalkylamine catabolic process	BP	1	3	172	1627	TR6217_c0_g1	0.284957995757443	0.520413266193993	0.333333333333333
GO:0048285	organelle fission	BP	1	3	172	1627	TR5275_c0_g1	0.284957995757443	0.520413266193993	0.333333333333333
GO:0048468	cell development	BP	1	3	172	1627	TR420_c0_g1	0.284957995757443	0.520413266193993	0.333333333333333
GO:0050801	ion homeostasis	BP	1	3	172	1627	TR1758_c0_g1	0.284957995757443	0.520413266193993	0.333333333333333
GO:0051174	regulation of phosphorus metabolic process	BP	1	3	172	1627	TR4270_c0_g1	0.284957995757443	0.520413266193993	0.333333333333333
GO:0065002	intracellular protein transmembrane transport	BP	1	3	172	1627	TR8106_c0_g1	0.284957995757443	0.520413266193993	0.333333333333333
GO:0070189	kynurenine metabolic process	BP	1	3	172	1627	TR6217_c0_g1	0.284957995757443	0.520413266193993	0.333333333333333
GO:0070972	protein localization to endoplasmic reticulum	BP	1	3	172	1627	TR8106_c0_g1	0.284957995757443	0.520413266193993	0.333333333333333
GO:0072599	establishment of protein localization to endoplasmic reticulum	BP	1	3	172	1627	TR8106_c0_g1	0.284957995757443	0.520413266193993	0.333333333333333
GO:1901987	regulation of cell cycle phase transition	BP	1	3	172	1627	TR5275_c0_g1	0.284957995757443	0.520413266193993	0.333333333333333
GO:1901990	regulation of mitotic cell cycle phase transition	BP	1	3	172	1627	TR5275_c0_g1	0.284957995757443	0.520413266193993	0.333333333333333
GO:0004061	arylformamidase activity	MF	1	3	172	1627	TR6217_c0_g1	0.284957995757443	0.520413266193993	0.333333333333333
GO:0004674	protein serine/threonine kinase activity	MF	1	3	172	1627	TR3246_c0_g1	0.284957995757443	0.520413266193993	0.333333333333333
GO:0005509	calcium ion binding	MF	1	3	172	1627	TR4793_c0_g1	0.284957995757443	0.520413266193993	0.333333333333333
GO:0008080	N-acetyltransferase activity	MF	1	3	172	1627	TR6136_c0_g1	0.284957995757443	0.520413266193993	0.333333333333333
GO:0008536	Ran GTPase binding	MF	1	3	172	1627	TR3991_c0_g1	0.284957995757443	0.520413266193993	0.333333333333333
GO:0000786	nucleosome	CC	1	3	172	1627	TR1738_c0_g1	0.284957995757443	0.520413266193993	0.333333333333333
GO:0031597	cytosolic proteasome complex	CC	1	3	172	1627	TR4378_c0_g1	0.284957995757443	0.520413266193993	0.333333333333333
GO:0033176	proton-transporting V-type ATPase complex	CC	1	3	172	1627	TR1758_c0_g1	0.284957995757443	0.520413266193993	0.333333333333333
GO:0044445	cytosolic part	CC	1	3	172	1627	TR4378_c0_g1	0.284957995757443	0.520413266193993	0.333333333333333
GO:0044815	DNA packaging complex	CC	1	3	172	1627	TR1738_c0_g1	0.284957995757443	0.520413266193993	0.333333333333333
GO:0016853	isomerase activity	MF	3	18	172	1627	TR14446_c0_g1,TR1714_c0_g1,TR4678_c0_g2	0.294932296237269	0.53743218425458	0.166666666666667
GO:0055114	oxidation-reduction process	BP	21	176	172	1627	TR3335_c0_g1,TR1227_c1_g1,TR12812_c0_g1,TR16469_c0_g1,TR2262_c0_g1,TR2607_c0_g1,TR4711_c0_g2,TR550_c0_g1,TR745_c0_g1,TR155_c0_g1,TR16413_c0_g1,TR16623_c0_g1,TR2718_c0_g1,TR3499_c0_g1,TR3875_c0_g1,TR4242_c0_g1,TR4424_c0_g1,TR4486_c0_g1,TR4493_c0_g1,TR4607_c0_g1,TR5183_c0_g1	0.304422926032813	0.553496229150569	0.119318181818182
GO:1990904	ribonucleoprotein complex	CC	5	35	172	1627	TR1973_c0_g1,TR2704_c0_g1,TR365_c0_g2,TR4317_c0_g1,TR709_c0_g1	0.308341045452599	0.559379772723742	0.142857142857143
GO:1902494	catalytic complex	CC	4	27	172	1627	TR1202_c0_g1,TR1817_c0_g1,TR4378_c0_g1,TR1589_c0_g1	0.317557384162094	0.574827936010855	0.148148148148148
GO:0071705	nitrogen compound transport	BP	6	44	172	1627	TR8106_c0_g1,TR14438_c0_g1,TR3971_c0_g1,TR18062_c0_g1,TR1136_c0_g1,TR3407_c0_g1	0.31833174459759	0.574960419757762	0.136363636363636
GO:0003824	catalytic activity	MF	89	810	172	1627	TR1758_c0_g1,TR420_c0_g1,TR420_c0_g2,TR4270_c0_g1,TR14446_c0_g1,TR2813_c0_g1,TR10328_c0_g1,TR6217_c0_g1,TR4305_c0_g1,TR1589_c0_g1,TR4857_c0_g1,TR12937_c0_g1,TR4378_c0_g1,TR2858_c0_g1,TR3335_c0_g1,TR14507_c0_g1,TR2607_c0_g1,TR3800_c0_g1,TR3246_c0_g1,TR14307_c0_g1,TR1386_c0_g1,TR1227_c1_g1,TR12812_c0_g1,TR14461_c0_g1,TR2386_c0_g1,TR3932_c0_g1,TR4231_c0_g1,TR4442_c0_g1,TR4644_c0_g1,TR4711_c0_g2,TR55…	0.321771081100525	0.579895135170177	0.109876543209877
GO:0008652	cellular amino acid biosynthetic process	BP	3	19	172	1627	TR3800_c0_g1,TR10328_c0_g1,TR1832_c0_g1	0.325339905955108	0.583760881582469	0.157894736842105
GO:0031090	organelle membrane	CC	3	19	172	1627	TR14438_c0_g1,TR1758_c0_g1,TR18062_c0_g1	0.325339905955108	0.583760881582469	0.157894736842105
GO:0006260	DNA replication	BP	2	11	172	1627	TR1817_c0_g1,TR14507_c0_g1	0.327062463735724	0.584294597523516	0.181818181818182
GO:0051128	regulation of cellular component organization	BP	2	11	172	1627	TR5275_c0_g1,TR3246_c0_g1	0.327062463735724	0.584294597523516	0.181818181818182
GO:0016741	transferase activity, transferring one-carbon groups	MF	3	20	172	1627	TR5212_c0_g1,TR14912_c0_g1,TR3940_c0_g1	0.355753077497961	0.586444900744698	0.15
GO:0006067	ethanol metabolic process	BP	1	4	172	1627	TR3335_c0_g1	0.360689045467862	0.586444900744698	0.25
GO:0006069	ethanol oxidation	BP	1	4	172	1627	TR3335_c0_g1	0.360689045467862	0.586444900744698	0.25
GO:0006144	purine nucleobase metabolic process	BP	1	4	172	1627	TR3800_c0_g1	0.360689045467862	0.586444900744698	0.25
GO:0006568	tryptophan metabolic process	BP	1	4	172	1627	TR6217_c0_g1	0.360689045467862	0.586444900744698	0.25
GO:0006575	cellular modified amino acid metabolic process	BP	1	4	172	1627	TR5183_c0_g1	0.360689045467862	0.586444900744698	0.25
GO:0006586	indolalkylamine metabolic process	BP	1	4	172	1627	TR6217_c0_g1	0.360689045467862	0.586444900744698	0.25
GO:0006612	protein targeting to membrane	BP	1	4	172	1627	TR8106_c0_g1	0.360689045467862	0.586444900744698	0.25
GO:0007346	regulation of mitotic cell cycle	BP	1	4	172	1627	TR5275_c0_g1	0.360689045467862	0.586444900744698	0.25
GO:0009069	serine family amino acid metabolic process	BP	1	4	172	1627	TR3800_c0_g1	0.360689045467862	0.586444900744698	0.25
GO:0009653	anatomical structure morphogenesis	BP	1	4	172	1627	TR420_c0_g1	0.360689045467862	0.586444900744698	0.25
GO:0010564	regulation of cell cycle process	BP	1	4	172	1627	TR5275_c0_g1	0.360689045467862	0.586444900744698	0.25
GO:0015698	inorganic anion transport	BP	1	4	172	1627	TR3407_c0_g1	0.360689045467862	0.586444900744698	0.25
GO:0031123	RNA 3'-end processing	BP	1	4	172	1627	TR2699_c0_g1	0.360689045467862	0.586444900744698	0.25
GO:0031399	regulation of protein modification process	BP	1	4	172	1627	TR4270_c0_g1	0.360689045467862	0.586444900744698	0.25
GO:0042430	indole-containing compound metabolic process	BP	1	4	172	1627	TR6217_c0_g1	0.360689045467862	0.586444900744698	0.25
GO:0042440	pigment metabolic process	BP	1	4	172	1627	TR3800_c0_g1	0.360689045467862	0.586444900744698	0.25
GO:0042537	benzene-containing compound metabolic process	BP	1	4	172	1627	TR6217_c0_g1	0.360689045467862	0.586444900744698	0.25
GO:0044770	cell cycle phase transition	BP	1	4	172	1627	TR5275_c0_g1	0.360689045467862	0.586444900744698	0.25
GO:0044772	mitotic cell cycle phase transition	BP	1	4	172	1627	TR5275_c0_g1	0.360689045467862	0.586444900744698	0.25
GO:0045944	positive regulation of transcription by RNA polymerase II	BP	1	4	172	1627	TR10975_c0_g1	0.360689045467862	0.586444900744698	0.25
GO:0046148	pigment biosynthetic process	BP	1	4	172	1627	TR3800_c0_g1	0.360689045467862	0.586444900744698	0.25
GO:0051640	organelle localization	BP	1	4	172	1627	TR14438_c0_g1	0.360689045467862	0.586444900744698	0.25
GO:0071806	protein transmembrane transport	BP	1	4	172	1627	TR8106_c0_g1	0.360689045467862	0.586444900744698	0.25
GO:0072657	protein localization to membrane	BP	1	4	172	1627	TR8106_c0_g1	0.360689045467862	0.586444900744698	0.25
GO:0090150	establishment of protein localization to membrane	BP	1	4	172	1627	TR8106_c0_g1	0.360689045467862	0.586444900744698	0.25
GO:0098869	cellular oxidant detoxification	BP	1	4	172	1627	TR16623_c0_g1	0.360689045467862	0.586444900744698	0.25
GO:0008238	exopeptidase activity	MF	1	4	172	1627	TR4857_c0_g1	0.360689045467862	0.586444900744698	0.25
GO:0015103	inorganic anion transmembrane transporter activity	MF	1	4	172	1627	TR3407_c0_g1	0.360689045467862	0.586444900744698	0.25
GO:0016209	antioxidant activity	MF	1	4	172	1627	TR16623_c0_g1	0.360689045467862	0.586444900744698	0.25
GO:0016684	oxidoreductase activity, acting on peroxide as acceptor	MF	1	4	172	1627	TR16623_c0_g1	0.360689045467862	0.586444900744698	0.25
GO:0016811	hydrolase activity, acting on carbon-nitrogen (but not peptide) bonds, in linear amides	MF	1	4	172	1627	TR6217_c0_g1	0.360689045467862	0.586444900744698	0.25
GO:0016813	hydrolase activity, acting on carbon-nitrogen (but not peptide) bonds, in linear amidines	MF	1	4	172	1627	TR4865_c0_g1	0.360689045467862	0.586444900744698	0.25
GO:0017016	Ras GTPase binding	MF	1	4	172	1627	TR3991_c0_g1	0.360689045467862	0.586444900744698	0.25
GO:0019829	cation-transporting ATPase activity	MF	1	4	172	1627	TR1758_c0_g1	0.360689045467862	0.586444900744698	0.25
GO:0022853	active ion transmembrane transporter activity	MF	1	4	172	1627	TR1758_c0_g1	0.360689045467862	0.586444900744698	0.25
GO:0031267	small GTPase binding	MF	1	4	172	1627	TR3991_c0_g1	0.360689045467862	0.586444900744698	0.25
GO:0042625	ATPase coupled ion transmembrane transporter activity	MF	1	4	172	1627	TR1758_c0_g1	0.360689045467862	0.586444900744698	0.25
GO:0051903	S-(hydroxymethyl)glutathione dehydrogenase activity	MF	1	4	172	1627	TR3335_c0_g1	0.360689045467862	0.586444900744698	0.25
GO:0000139	Golgi membrane	CC	1	4	172	1627	TR14438_c0_g1	0.360689045467862	0.586444900744698	0.25
GO:0000322	storage vacuole	CC	1	4	172	1627	TR1758_c0_g1	0.360689045467862	0.586444900744698	0.25
GO:0000323	lytic vacuole	CC	1	4	172	1627	TR1758_c0_g1	0.360689045467862	0.586444900744698	0.25
GO:0000324	fungal-type vacuole	CC	1	4	172	1627	TR1758_c0_g1	0.360689045467862	0.586444900744698	0.25
GO:0016469	proton-transporting two-sector ATPase complex	CC	1	4	172	1627	TR1758_c0_g1	0.360689045467862	0.586444900744698	0.25
GO:0098791	Golgi subcompartment	CC	1	4	172	1627	TR14438_c0_g1	0.360689045467862	0.586444900744698	0.25
GO:0043604	amide biosynthetic process	BP	7	55	172	1627	TR1973_c0_g1,TR4317_c0_g1,TR709_c0_g1,TR365_c0_g2,TR14307_c0_g1,TR1386_c0_g1,TR5183_c0_g1	0.361164237653747	0.586444900744698	0.127272727272727
GO:0032259	methylation	BP	2	12	172	1627	TR3940_c0_g1,TR5212_c0_g1	0.367435780868312	0.594274832962555	0.166666666666667
GO:0065008	regulation of biological quality	BP	2	12	172	1627	TR10975_c0_g1,TR1758_c0_g1	0.367435780868312	0.594274832962555	0.166666666666667
GO:0043412	macromolecule modification	BP	5	38	172	1627	TR3246_c0_g1,TR14446_c0_g1,TR10975_c0_g1,TR12937_c0_g1,TR4270_c0_g1	0.374291177077039	0.604170797644039	0.131578947368421
GO:0006399	tRNA metabolic process	BP	3	21	172	1627	TR10975_c0_g1,TR14307_c0_g1,TR1386_c0_g1	0.385991714487951	0.621833410373516	0.142857142857143
GO:0006412	translation	BP	6	48	172	1627	TR365_c0_g2,TR14307_c0_g1,TR1386_c0_g1,TR1973_c0_g1,TR4317_c0_g1,TR709_c0_g1	0.397557550936149	0.639210179936553	0.125
GO:0006418	tRNA aminoacylation for protein translation	BP	2	13	172	1627	TR1386_c0_g1,TR14307_c0_g1	0.406843229169976	0.639930148108386	0.153846153846154
GO:0035556	intracellular signal transduction	BP	2	13	172	1627	TR3246_c0_g1,TR11397_c0_g1	0.406843229169976	0.639930148108386	0.153846153846154
GO:0043038	amino acid activation	BP	2	13	172	1627	TR14307_c0_g1,TR1386_c0_g1	0.406843229169976	0.639930148108386	0.153846153846154
GO:0043039	tRNA aminoacylation	BP	2	13	172	1627	TR14307_c0_g1,TR1386_c0_g1	0.406843229169976	0.639930148108386	0.153846153846154
GO:0072330	monocarboxylic acid biosynthetic process	BP	2	13	172	1627	TR1227_c1_g1,TR5183_c0_g1	0.406843229169976	0.639930148108386	0.153846153846154
GO:0004812	aminoacyl-tRNA ligase activity	MF	2	13	172	1627	TR1386_c0_g1,TR14307_c0_g1	0.406843229169976	0.639930148108386	0.153846153846154
GO:0016875	ligase activity, forming carbon-oxygen bonds	MF	2	13	172	1627	TR14307_c0_g1,TR1386_c0_g1	0.406843229169976	0.639930148108386	0.153846153846154
GO:0016879	ligase activity, forming carbon-nitrogen bonds	MF	3	22	172	1627	TR16143_c0_g1,TR4889_c0_g1,TR5454_c0_g1	0.415896392617561	0.639930148108386	0.136363636363636
GO:0043043	peptide biosynthetic process	BP	6	49	172	1627	TR1973_c0_g1,TR4317_c0_g1,TR709_c0_g1,TR365_c0_g2,TR14307_c0_g1,TR1386_c0_g1	0.41743985072932	0.639930148108386	0.122448979591837
GO:0006464	cellular protein modification process	BP	4	31	172	1627	TR3246_c0_g1,TR14446_c0_g1,TR12937_c0_g1,TR4270_c0_g1	0.418313674934761	0.639930148108386	0.129032258064516
GO:0036211	protein modification process	BP	4	31	172	1627	TR3246_c0_g1,TR14446_c0_g1,TR12937_c0_g1,TR4270_c0_g1	0.418313674934761	0.639930148108386	0.129032258064516
GO:0006066	alcohol metabolic process	BP	1	5	172	1627	TR3335_c0_g1	0.428441038184761	0.639930148108386	0.2
GO:0006367	transcription initiation from RNA polymerase II promoter	BP	1	5	172	1627	TR10320_c0_g1	0.428441038184761	0.639930148108386	0.2
GO:0006576	cellular biogenic amine metabolic process	BP	1	5	172	1627	TR6217_c0_g1	0.428441038184761	0.639930148108386	0.2
GO:0006979	response to oxidative stress	BP	1	5	172	1627	TR3246_c0_g1	0.428441038184761	0.639930148108386	0.2
GO:0007264	small GTPase mediated signal transduction	BP	1	5	172	1627	TR11397_c0_g1	0.428441038184761	0.639930148108386	0.2
GO:0009074	aromatic amino acid family catabolic process	BP	1	5	172	1627	TR6217_c0_g1	0.428441038184761	0.639930148108386	0.2
GO:0010557	positive regulation of macromolecule biosynthetic process	BP	1	5	172	1627	TR10975_c0_g1	0.428441038184761	0.639930148108386	0.2
GO:0010628	positive regulation of gene expression	BP	1	5	172	1627	TR10975_c0_g1	0.428441038184761	0.639930148108386	0.2
GO:0030154	cell differentiation	BP	1	5	172	1627	TR420_c0_g1	0.428441038184761	0.639930148108386	0.2
GO:0034308	primary alcohol metabolic process	BP	1	5	172	1627	TR3335_c0_g1	0.428441038184761	0.639930148108386	0.2
GO:0045893	positive regulation of transcription, DNA-templated	BP	1	5	172	1627	TR10975_c0_g1	0.428441038184761	0.639930148108386	0.2
GO:0045935	positive regulation of nucleobase-containing compound metabolic process	BP	1	5	172	1627	TR10975_c0_g1	0.428441038184761	0.639930148108386	0.2
GO:0046112	nucleobase biosynthetic process	BP	1	5	172	1627	TR3800_c0_g1	0.428441038184761	0.639930148108386	0.2
GO:0048878	chemical homeostasis	BP	1	5	172	1627	TR1758_c0_g1	0.428441038184761	0.639930148108386	0.2
GO:0051254	positive regulation of RNA metabolic process	BP	1	5	172	1627	TR10975_c0_g1	0.428441038184761	0.639930148108386	0.2
GO:0051321	meiotic cell cycle	BP	1	5	172	1627	TR420_c0_g1	0.428441038184761	0.639930148108386	0.2
GO:0097237	cellular response to toxic substance	BP	1	5	172	1627	TR16623_c0_g1	0.428441038184761	0.639930148108386	0.2
GO:1902680	positive regulation of RNA biosynthetic process	BP	1	5	172	1627	TR10975_c0_g1	0.428441038184761	0.639930148108386	0.2
GO:1903508	positive regulation of nucleic acid-templated transcription	BP	1	5	172	1627	TR10975_c0_g1	0.428441038184761	0.639930148108386	0.2
GO:1990748	cellular detoxification	BP	1	5	172	1627	TR16623_c0_g1	0.428441038184761	0.639930148108386	0.2
GO:0008234	cysteine-type peptidase activity	MF	1	5	172	1627	TR12937_c0_g1	0.428441038184761	0.639930148108386	0.2
GO:0016407	acetyltransferase activity	MF	1	5	172	1627	TR6136_c0_g1	0.428441038184761	0.639930148108386	0.2
GO:0043565	sequence-specific DNA binding	MF	1	5	172	1627	TR2861_c0_g1	0.428441038184761	0.639930148108386	0.2
GO:0046912	transferase activity, transferring acyl groups, acyl groups converted into alkyl on transfer	MF	1	5	172	1627	TR1419_c0_g1	0.428441038184761	0.639930148108386	0.2
GO:0046982	protein heterodimerization activity	MF	1	5	172	1627	TR1738_c0_g1	0.428441038184761	0.639930148108386	0.2
GO:0051020	GTPase binding	MF	1	5	172	1627	TR3991_c0_g1	0.428441038184761	0.639930148108386	0.2
GO:0005773	vacuole	CC	1	5	172	1627	TR1758_c0_g1	0.428441038184761	0.639930148108386	0.2
GO:0032993	protein-DNA complex	CC	1	5	172	1627	TR1738_c0_g1	0.428441038184761	0.639930148108386	0.2
GO:0044281	small molecule metabolic process	BP	13	114	172	1627	TR3335_c0_g1,TR14307_c0_g1,TR1386_c0_g1,TR4305_c0_g1,TR3800_c0_g1,TR1227_c1_g1,TR1832_c0_g1,TR10328_c0_g1,TR4768_c0_g1,TR5183_c0_g1,TR6217_c0_g1,TR5270_c0_g1,TR1758_c0_g1	0.429876297814902	0.640906480378581	0.114035087719298
GO:0006518	peptide metabolic process	BP	6	50	172	1627	TR1973_c0_g1,TR4317_c0_g1,TR709_c0_g1,TR365_c0_g2,TR14307_c0_g1,TR1386_c0_g1	0.437252279553061	0.650720270841216	0.12
GO:0043603	cellular amide metabolic process	BP	7	61	172	1627	TR1973_c0_g1,TR4317_c0_g1,TR709_c0_g1,TR365_c0_g2,TR14307_c0_g1,TR1386_c0_g1,TR5183_c0_g1	0.470387658071982	0.698764274672147	0.114754098360656
GO:0016614	oxidoreductase activity, acting on CH-OH group of donors	MF	3	24	172	1627	TR3335_c0_g1,TR5183_c0_g1,TR1832_c0_g1	0.474165956447737	0.699862486794448	0.125
GO:0012505	endomembrane system	CC	3	24	172	1627	TR14438_c0_g1,TR18062_c0_g1,TR4761_c0_g1	0.474165956447737	0.699862486794448	0.125
GO:0031981	nuclear lumen	CC	3	24	172	1627	TR10975_c0_g1,TR1202_c0_g1,TR2699_c0_g1	0.474165956447737	0.699862486794448	0.125
GO:0016874	ligase activity	MF	6	52	172	1627	TR14307_c0_g1,TR1386_c0_g1,TR16143_c0_g1,TR4889_c0_g1,TR5454_c0_g1,TR8503_c0_g2	0.476486201508714	0.699862486794448	0.115384615384615
GO:0006397	mRNA processing	BP	1	6	172	1627	TR2699_c0_g1	0.489050249918559	0.699862486794448	0.166666666666667
GO:0006400	tRNA modification	BP	1	6	172	1627	TR10975_c0_g1	0.489050249918559	0.699862486794448	0.166666666666667
GO:0006633	fatty acid biosynthetic process	BP	1	6	172	1627	TR1227_c1_g1	0.489050249918559	0.699862486794448	0.166666666666667
GO:0009110	vitamin biosynthetic process	BP	1	6	172	1627	TR5183_c0_g1	0.489050249918559	0.699862486794448	0.166666666666667
GO:0009636	response to toxic substance	BP	1	6	172	1627	TR16623_c0_g1	0.489050249918559	0.699862486794448	0.166666666666667
GO:0009891	positive regulation of biosynthetic process	BP	1	6	172	1627	TR10975_c0_g1	0.489050249918559	0.699862486794448	0.166666666666667
GO:0018193	peptidyl-amino acid modification	BP	1	6	172	1627	TR14446_c0_g1	0.489050249918559	0.699862486794448	0.166666666666667
GO:0030036	actin cytoskeleton organization	BP	1	6	172	1627	TR635_c0_g1	0.489050249918559	0.699862486794448	0.166666666666667
GO:0031328	positive regulation of cellular biosynthetic process	BP	1	6	172	1627	TR10975_c0_g1	0.489050249918559	0.699862486794448	0.166666666666667
GO:0042364	water-soluble vitamin biosynthetic process	BP	1	6	172	1627	TR5183_c0_g1	0.489050249918559	0.699862486794448	0.166666666666667
GO:0051704	multi-organism process	BP	1	6	172	1627	TR420_c0_g1	0.489050249918559	0.699862486794448	0.166666666666667
GO:0070647	protein modification by small protein conjugation or removal	BP	1	6	172	1627	TR12937_c0_g1	0.489050249918559	0.699862486794448	0.166666666666667
GO:0098754	detoxification	BP	1	6	172	1627	TR16623_c0_g1	0.489050249918559	0.699862486794448	0.166666666666667
GO:1901606	alpha-amino acid catabolic process	BP	1	6	172	1627	TR6217_c0_g1	0.489050249918559	0.699862486794448	0.166666666666667
GO:0016410	N-acyltransferase activity	MF	1	6	172	1627	TR6136_c0_g1	0.489050249918559	0.699862486794448	0.166666666666667
GO:0019899	enzyme binding	MF	1	6	172	1627	TR3991_c0_g1	0.489050249918559	0.699862486794448	0.166666666666667
GO:0031984	organelle subcompartment	CC	1	6	172	1627	TR14438_c0_g1	0.489050249918559	0.699862486794448	0.166666666666667
GO:0006807	nitrogen compound metabolic process	BP	39	364	172	1627	TR14507_c0_g1,TR3246_c0_g1,TR14446_c0_g1,TR10975_c0_g1,TR1243_c0_g1,TR1817_c0_g1,TR8315_c0_g1,TR484_c0_g1,TR8357_c0_g1,TR5095_c0_g1,TR10320_c0_g1,TR2699_c0_g1,TR1973_c0_g1,TR4317_c0_g1,TR709_c0_g1,TR365_c0_g2,TR14307_c0_g1,TR1386_c0_g1,TR2813_c0_g1,TR4857_c0_g1,TR1589_c0_g1,TR12937_c0_g1,TR4305_c0_g1,TR3800_c0_g1,TR1832_c0_g1,TR10328_c0_g1,TR16469_c0_g1,TR2262_c0_g1,TR4768_c0_g1,TR4378_c0_g1,TR51…	0.492878541298091	0.704112201854415	0.107142857142857
GO:0003677	DNA binding	MF	6	53	172	1627	TR10975_c0_g1,TR2861_c0_g1,TR1738_c0_g1,TR1817_c0_g1,TR4768_c0_g1,TR5095_c0_g1	0.495823762431349	0.70708780033688	0.113207547169811
GO:0031974	membrane-enclosed lumen	CC	3	25	172	1627	TR10975_c0_g1,TR1202_c0_g1,TR2699_c0_g1	0.502309027618422	0.712618343680114	0.12
GO:0043233	organelle lumen	CC	3	25	172	1627	TR10975_c0_g1,TR1202_c0_g1,TR2699_c0_g1	0.502309027618422	0.712618343680114	0.12
GO:0070013	intracellular organelle lumen	CC	3	25	172	1627	TR10975_c0_g1,TR1202_c0_g1,TR2699_c0_g1	0.502309027618422	0.712618343680114	0.12
GO:0044283	small molecule biosynthetic process	BP	5	44	172	1627	TR3800_c0_g1,TR1227_c1_g1,TR1832_c0_g1,TR10328_c0_g1,TR5183_c0_g1	0.50464747203951	0.714699355910878	0.113636363636364
GO:0006468	protein phosphorylation	BP	2	16	172	1627	TR3246_c0_g1,TR4270_c0_g1	0.517103991782874	0.729819747438824	0.125
GO:0140101	catalytic activity, acting on a tRNA	MF	2	16	172	1627	TR14307_c0_g1,TR1386_c0_g1	0.517103991782874	0.729819747438824	0.125
GO:0016740	transferase activity	MF	14	131	172	1627	TR10328_c0_g1,TR4305_c0_g1,TR3800_c0_g1,TR3246_c0_g1,TR6136_c0_g1,TR5212_c0_g1,TR14912_c0_g1,TR3940_c0_g1,TR11224_c0_g1,TR1568_c0_g1,TR1419_c0_g1,TR2236_c0_g1,TR2490_c0_g1,TR2928_c0_g1	0.52810331942484	0.731490855295424	0.106870229007634
GO:0006261	DNA-dependent DNA replication	BP	1	7	172	1627	TR1817_c0_g1	0.54326576935965	0.731490855295424	0.142857142857143
GO:0006310	DNA recombination	BP	1	7	172	1627	TR10975_c0_g1	0.54326576935965	0.731490855295424	0.142857142857143
GO:0006605	protein targeting	BP	1	7	172	1627	TR8106_c0_g1	0.54326576935965	0.731490855295424	0.142857142857143
GO:0006766	vitamin metabolic process	BP	1	7	172	1627	TR5183_c0_g1	0.54326576935965	0.731490855295424	0.142857142857143
GO:0006767	water-soluble vitamin metabolic process	BP	1	7	172	1627	TR5183_c0_g1	0.54326576935965	0.731490855295424	0.142857142857143
GO:0008033	tRNA processing	BP	1	7	172	1627	TR10975_c0_g1	0.54326576935965	0.731490855295424	0.142857142857143
GO:0009112	nucleobase metabolic process	BP	1	7	172	1627	TR3800_c0_g1	0.54326576935965	0.731490855295424	0.142857142857143
GO:0009141	nucleoside triphosphate metabolic process	BP	1	7	172	1627	TR1758_c0_g1	0.54326576935965	0.731490855295424	0.142857142857143
GO:0009144	purine nucleoside triphosphate metabolic process	BP	1	7	172	1627	TR1758_c0_g1	0.54326576935965	0.731490855295424	0.142857142857143
GO:0009199	ribonucleoside triphosphate metabolic process	BP	1	7	172	1627	TR1758_c0_g1	0.54326576935965	0.731490855295424	0.142857142857143
GO:0009205	purine ribonucleoside triphosphate metabolic process	BP	1	7	172	1627	TR1758_c0_g1	0.54326576935965	0.731490855295424	0.142857142857143
GO:0009451	RNA modification	BP	1	7	172	1627	TR10975_c0_g1	0.54326576935965	0.731490855295424	0.142857142857143
GO:0030029	actin filament-based process	BP	1	7	172	1627	TR635_c0_g1	0.54326576935965	0.731490855295424	0.142857142857143
GO:0032502	developmental process	BP	1	7	172	1627	TR420_c0_g1	0.54326576935965	0.731490855295424	0.142857142857143
GO:0042180	cellular ketone metabolic process	BP	1	7	172	1627	TR6217_c0_g1	0.54326576935965	0.731490855295424	0.142857142857143
GO:0043085	positive regulation of catalytic activity	BP	1	7	172	1627	TR4270_c0_g1	0.54326576935965	0.731490855295424	0.142857142857143
GO:0044106	cellular amine metabolic process	BP	1	7	172	1627	TR6217_c0_g1	0.54326576935965	0.731490855295424	0.142857142857143
GO:0046034	ATP metabolic process	BP	1	7	172	1627	TR1758_c0_g1	0.54326576935965	0.731490855295424	0.142857142857143
GO:0048856	anatomical structure development	BP	1	7	172	1627	TR420_c0_g1	0.54326576935965	0.731490855295424	0.142857142857143
GO:0048869	cellular developmental process	BP	1	7	172	1627	TR420_c0_g1	0.54326576935965	0.731490855295424	0.142857142857143
GO:0072594	establishment of protein localization to organelle	BP	1	7	172	1627	TR8106_c0_g1	0.54326576935965	0.731490855295424	0.142857142857143
GO:0000981	DNA-binding transcription factor activity, RNA polymerase II-specific	MF	1	7	172	1627	TR5095_c0_g1	0.54326576935965	0.731490855295424	0.142857142857143
GO:0016836	hydro-lyase activity	MF	1	7	172	1627	TR3332_c0_g1	0.54326576935965	0.731490855295424	0.142857142857143
GO:0030170	pyridoxal phosphate binding	MF	1	7	172	1627	TR4305_c0_g1	0.54326576935965	0.731490855295424	0.142857142857143
GO:0030246	carbohydrate binding	MF	1	7	172	1627	TR4242_c0_g1	0.54326576935965	0.731490855295424	0.142857142857143
GO:0051213	dioxygenase activity	MF	1	7	172	1627	TR2607_c0_g1	0.54326576935965	0.731490855295424	0.142857142857143
GO:0070279	vitamin B6 binding	MF	1	7	172	1627	TR4305_c0_g1	0.54326576935965	0.731490855295424	0.142857142857143
GO:0044260	cellular macromolecule metabolic process	BP	25	239	172	1627	TR14507_c0_g1,TR3246_c0_g1,TR14446_c0_g1,TR10975_c0_g1,TR1243_c0_g1,TR1817_c0_g1,TR8315_c0_g1,TR484_c0_g1,TR8357_c0_g1,TR5095_c0_g1,TR10320_c0_g1,TR1973_c0_g1,TR4317_c0_g1,TR709_c0_g1,TR365_c0_g2,TR14307_c0_g1,TR1386_c0_g1,TR1589_c0_g1,TR12937_c0_g1,TR4378_c0_g1,TR2890_c0_g1,TR1758_c0_g1,TR5275_c0_g1,TR4270_c0_g1,TR11224_c0_g1	0.561077396455077	0.754235188677317	0.104602510460251
GO:0044248	cellular catabolic process	BP	5	47	172	1627	TR1589_c0_g1,TR12937_c0_g1,TR4378_c0_g1,TR2607_c0_g1,TR6217_c0_g1	0.565964301068007	0.759559291122367	0.106382978723404
GO:0009057	macromolecule catabolic process	BP	3	28	172	1627	TR1589_c0_g1,TR12937_c0_g1,TR4378_c0_g1	0.581797497574237	0.778260926608278	0.107142857142857
GO:0005506	iron ion binding	MF	3	28	172	1627	TR1227_c1_g1,TR2607_c0_g1,TR2718_c0_g1	0.581797497574237	0.778260926608278	0.107142857142857
GO:0000003	reproduction	BP	1	8	172	1627	TR420_c0_g1	0.591758539526403	0.778879618638283	0.125
GO:0006352	DNA-templated transcription, initiation	BP	1	8	172	1627	TR10320_c0_g1	0.591758539526403	0.778879618638283	0.125
GO:0009063	cellular amino acid catabolic process	BP	1	8	172	1627	TR6217_c0_g1	0.591758539526403	0.778879618638283	0.125
GO:0009108	coenzyme biosynthetic process	BP	1	8	172	1627	TR5183_c0_g1	0.591758539526403	0.778879618638283	0.125
GO:0022414	reproductive process	BP	1	8	172	1627	TR420_c0_g1	0.591758539526403	0.778879618638283	0.125
GO:0044093	positive regulation of molecular function	BP	1	8	172	1627	TR4270_c0_g1	0.591758539526403	0.778879618638283	0.125
GO:0016620	oxidoreductase activity, acting on the aldehyde or oxo group of donors, NAD or NADP as acceptor	MF	1	8	172	1627	TR4424_c0_g1	0.591758539526403	0.778879618638283	0.125
GO:0016835	carbon-oxygen lyase activity	MF	1	8	172	1627	TR3332_c0_g1	0.591758539526403	0.778879618638283	0.125
GO:0051082	unfolded protein binding	MF	1	8	172	1627	TR8106_c0_g1	0.591758539526403	0.778879618638283	0.125
GO:0071949	FAD binding	MF	1	8	172	1627	TR2607_c0_g1	0.591758539526403	0.778879618638283	0.125
GO:0005575	cellular_component	CC	84	804	172	1627	TR1032_c0_g1,TR10921_c0_g1,TR1497_c2_g1,TR1913_c0_g1,TR2236_c0_g1,TR2548_c0_g1,TR2555_c0_g1,TR2561_c0_g1,TR2895_c0_g1,TR3145_c0_g1,TR3200_c0_g1,TR3260_c0_g1,TR3344_c0_g1,TR3407_c0_g1,TR3565_c0_g1,TR4039_c0_g1,TR4348_c0_g1,TR4549_c0_g1,TR4688_c0_g1,TR5498_c0_g1,TR7933_c0_g1,TR2338_c0_g1,TR5282_c0_g1,TR1136_c0_g1,TR10975_c0_g1,TR1589_c0_g1,TR2699_c0_g1,TR4378_c0_g1,TR4270_c0_g1,TR11224_c0_g1,TR4635…	0.595179999160641	0.78212756299956	0.104477611940299
GO:0019439	aromatic compound catabolic process	BP	2	19	172	1627	TR6217_c0_g1,TR2607_c0_g1	0.613012728548682	0.802975162734115	0.105263157894737
GO:0072521	purine-containing compound metabolic process	BP	2	19	172	1627	TR3800_c0_g1,TR1758_c0_g1	0.613012728548682	0.802975162734115	0.105263157894737
GO:1901566	organonitrogen compound biosynthetic process	BP	10	99	172	1627	TR1973_c0_g1,TR4317_c0_g1,TR709_c0_g1,TR365_c0_g2,TR14307_c0_g1,TR1386_c0_g1,TR3800_c0_g1,TR1832_c0_g1,TR10328_c0_g1,TR5183_c0_g1	0.613982228090598	0.802975162734115	0.101010101010101
GO:0009987	cellular process	BP	50	485	172	1627	TR14507_c0_g1,TR420_c0_g1,TR420_c0_g2,TR4270_c0_g1,TR3246_c0_g1,TR14446_c0_g1,TR10975_c0_g1,TR1243_c0_g1,TR8106_c0_g1,TR3335_c0_g1,TR1817_c0_g1,TR11224_c0_g1,TR2890_c0_g1,TR1202_c0_g1,TR8315_c0_g1,TR484_c0_g1,TR8357_c0_g1,TR5095_c0_g1,TR10320_c0_g1,TR2699_c0_g1,TR1973_c0_g1,TR4317_c0_g1,TR709_c0_g1,TR365_c0_g2,TR14307_c0_g1,TR1386_c0_g1,TR1589_c0_g1,TR12937_c0_g1,TR4305_c0_g1,TR3800_c0_g1,TR1227_…	0.619353417939006	0.808709876926727	0.103092783505155
GO:0006281	DNA repair	BP	1	9	172	1627	TR1817_c0_g1	0.635129466766341	0.821460824524289	0.111111111111111
GO:0016071	mRNA metabolic process	BP	1	9	172	1627	TR2699_c0_g1	0.635129466766341	0.821460824524289	0.111111111111111
GO:1901615	organic hydroxy compound metabolic process	BP	1	9	172	1627	TR3335_c0_g1	0.635129466766341	0.821460824524289	0.111111111111111
GO:1902600	proton transmembrane transport	BP	1	9	172	1627	TR1758_c0_g1	0.635129466766341	0.821460824524289	0.111111111111111
GO:0050661	NADP binding	MF	1	9	172	1627	TR5183_c0_g1	0.635129466766341	0.821460824524289	0.111111111111111
GO:0044451	nucleoplasm part	CC	1	9	172	1627	TR2699_c0_g1	0.635129466766341	0.821460824524289	0.111111111111111
GO:0070887	cellular response to chemical stimulus	BP	2	20	172	1627	TR3246_c0_g1,TR16623_c0_g1	0.641597134220984	0.828519133954656	0.1
GO:0034660	ncRNA metabolic process	BP	3	31	172	1627	TR10975_c0_g1,TR14307_c0_g1,TR1386_c0_g1	0.65285179384229	0.841727155582826	0.0967741935483871
GO:0007154	cell communication	BP	2	21	172	1627	TR3246_c0_g1,TR11397_c0_g1	0.668502967877093	0.857859833582498	0.0952380952380952
GO:0007165	signal transduction	BP	2	21	172	1627	TR3246_c0_g1,TR11397_c0_g1	0.668502967877093	0.857859833582498	0.0952380952380952
GO:0023052	signaling	BP	2	21	172	1627	TR3246_c0_g1,TR11397_c0_g1	0.668502967877093	0.857859833582498	0.0952380952380952
GO:0034645	cellular macromolecule biosynthetic process	BP	17	173	172	1627	TR14507_c0_g1,TR1243_c0_g1,TR1817_c0_g1,TR8315_c0_g1,TR484_c0_g1,TR8357_c0_g1,TR3246_c0_g1,TR5095_c0_g1,TR10320_c0_g1,TR1973_c0_g1,TR4317_c0_g1,TR709_c0_g1,TR365_c0_g2,TR14307_c0_g1,TR1386_c0_g1,TR10975_c0_g1,TR2890_c0_g1	0.672235354076384	0.858092683373947	0.0982658959537572
GO:0006732	coenzyme metabolic process	BP	1	10	172	1627	TR5183_c0_g1	0.673916692796124	0.858092683373947	0.1
GO:0050790	regulation of catalytic activity	BP	1	10	172	1627	TR4270_c0_g1	0.673916692796124	0.858092683373947	0.1
GO:0051536	iron-sulfur cluster binding	MF	1	10	172	1627	TR2607_c0_g1	0.673916692796124	0.858092683373947	0.1
GO:0051540	metal cluster binding	MF	1	10	172	1627	TR2607_c0_g1	0.673916692796124	0.858092683373947	0.1
GO:0071702	organic substance transport	BP	5	53	172	1627	TR8106_c0_g1,TR14438_c0_g1,TR3971_c0_g1,TR18062_c0_g1,TR1136_c0_g1	0.675844489264021	0.859213149141856	0.0943396226415094
GO:0017111	nucleoside-triphosphatase activity	MF	5	54	172	1627	TR1758_c0_g1,TR420_c0_g1,TR420_c0_g2,TR4270_c0_g1,TR14507_c0_g1	0.692264967614614	0.877914837506684	0.0925925925925926
GO:0016705	oxidoreductase activity, acting on paired donors, with incorporation or reduction of molecular oxygen	MF	2	22	172	1627	TR2607_c0_g1,TR2718_c0_g1	0.693763625403046	0.877914837506684	0.0909090909090909
GO:0046914	transition metal ion binding	MF	8	85	172	1627	TR1227_c1_g1,TR2607_c0_g1,TR2718_c0_g1,TR16469_c0_g1,TR2262_c0_g1,TR3335_c0_g1,TR5095_c0_g1,TR4607_c0_g1	0.693766847200404	0.877914837506684	0.0941176470588235
GO:0006259	DNA metabolic process	BP	3	33	172	1627	TR14507_c0_g1,TR10975_c0_g1,TR1817_c0_g1	0.695233050871003	0.878414640545797	0.0909090909090909
GO:0009059	macromolecule biosynthetic process	BP	17	176	172	1627	TR14507_c0_g1,TR1243_c0_g1,TR1817_c0_g1,TR8315_c0_g1,TR484_c0_g1,TR8357_c0_g1,TR3246_c0_g1,TR5095_c0_g1,TR10320_c0_g1,TR1973_c0_g1,TR4317_c0_g1,TR709_c0_g1,TR365_c0_g2,TR14307_c0_g1,TR1386_c0_g1,TR2890_c0_g1,TR10975_c0_g1	0.701022546456576	0.884366904760604	0.0965909090909091
GO:0003674	molecular_function	MF	117	1131	172	1627	TR8106_c0_g1,TR1008_c1_g1,TR14307_c0_g1,TR14507_c0_g1,TR3076_c0_g1,TR3242_c0_g1,TR4032_c1_g1,TR5498_c0_g1,TR2955_c0_g1,TR1758_c0_g1,TR420_c0_g1,TR420_c0_g2,TR4270_c0_g1,TR5095_c0_g1,TR4793_c0_g1,TR1738_c0_g1,TR1817_c0_g1,TR4768_c0_g1,TR4317_c0_g1,TR709_c0_g1,TR2699_c0_g1,TR1973_c0_g1,TR365_c0_g2,TR14446_c0_g1,TR2813_c0_g1,TR18671_c0_g1,TR2160_c0_g1,TR3491_c0_g1,TR4548_c0_g1,TR5270_c0_g1,TR5664_c0…	0.706456131402794	0.884404467086415	0.103448275862069
GO:0016462	pyrophosphatase activity	MF	5	55	172	1627	TR1758_c0_g1,TR420_c0_g1,TR420_c0_g2,TR4270_c0_g1,TR14507_c0_g1	0.708116314064587	0.884404467086415	0.0909090909090909
GO:0016817	hydrolase activity, acting on acid anhydrides	MF	5	55	172	1627	TR1758_c0_g1,TR420_c0_g1,TR420_c0_g2,TR4270_c0_g1,TR14507_c0_g1	0.708116314064587	0.884404467086415	0.0909090909090909
GO:0016818	hydrolase activity, acting on acid anhydrides, in phosphorus-containing anhydrides	MF	5	55	172	1627	TR1758_c0_g1,TR420_c0_g1,TR420_c0_g2,TR4270_c0_g1,TR14507_c0_g1	0.708116314064587	0.884404467086415	0.0909090909090909
GO:0006631	fatty acid metabolic process	BP	1	11	172	1627	TR1227_c1_g1	0.708602115702164	0.884404467086415	0.0909090909090909
GO:0065009	regulation of molecular function	BP	1	11	172	1627	TR4270_c0_g1	0.708602115702164	0.884404467086415	0.0909090909090909
GO:0015078	proton transmembrane transporter activity	MF	1	11	172	1627	TR1758_c0_g1	0.708602115702164	0.884404467086415	0.0909090909090909
GO:0016787	hydrolase activity	MF	22	227	172	1627	TR1758_c0_g1,TR420_c0_g1,TR420_c0_g2,TR4270_c0_g1,TR2813_c0_g1,TR6217_c0_g1,TR1589_c0_g1,TR4857_c0_g1,TR12937_c0_g1,TR4378_c0_g1,TR2858_c0_g1,TR14507_c0_g1,TR3332_c0_g1,TR4865_c0_g1,TR12998_c0_g1,TR13706_c0_g1,TR2747_c0_g1,TR3076_c0_g1,TR5498_c0_g1,TR7636_c0_g1,TR4327_c0_g1,TR9687_c0_g1	0.714354364499984	0.890228843297852	0.0969162995594714
GO:1901605	alpha-amino acid metabolic process	BP	2	23	172	1627	TR3800_c0_g1,TR6217_c0_g1	0.717424178973565	0.892697764428412	0.0869565217391304
GO:0003676	nucleic acid binding	MF	9	98	172	1627	TR1738_c0_g1,TR1817_c0_g1,TR4768_c0_g1,TR5095_c0_g1,TR4317_c0_g1,TR709_c0_g1,TR2699_c0_g1,TR10975_c0_g1,TR2861_c0_g1	0.727650688350435	0.904050855223268	0.0918367346938776
GO:0044428	nuclear part	CC	3	35	172	1627	TR2699_c0_g1,TR10975_c0_g1,TR1202_c0_g1	0.733619665360657	0.906556254680973	0.0857142857142857
GO:0006396	RNA processing	BP	2	24	172	1627	TR2699_c0_g1,TR10975_c0_g1	0.739538562839549	0.906556254680973	0.0833333333333333
GO:0015672	monovalent inorganic cation transport	BP	1	12	172	1627	TR1758_c0_g1	0.739617237050696	0.906556254680973	0.0833333333333333
GO:0016054	organic acid catabolic process	BP	1	12	172	1627	TR6217_c0_g1	0.739617237050696	0.906556254680973	0.0833333333333333
GO:0046395	carboxylic acid catabolic process	BP	1	12	172	1627	TR6217_c0_g1	0.739617237050696	0.906556254680973	0.0833333333333333
GO:0098662	inorganic cation transmembrane transport	BP	1	12	172	1627	TR1758_c0_g1	0.739617237050696	0.906556254680973	0.0833333333333333
GO:0015077	monovalent inorganic cation transmembrane transporter activity	MF	1	12	172	1627	TR1758_c0_g1	0.739617237050696	0.906556254680973	0.0833333333333333
GO:0016903	oxidoreductase activity, acting on the aldehyde or oxo group of donors	MF	1	12	172	1627	TR4424_c0_g1	0.739617237050696	0.906556254680973	0.0833333333333333
GO:0005654	nucleoplasm	CC	1	12	172	1627	TR2699_c0_g1	0.739617237050696	0.906556254680973	0.0833333333333333
GO:0071944	cell periphery	CC	3	36	172	1627	TR1136_c0_g1,TR635_c0_g1,TR4270_c0_g1	0.751346583082452	0.919558504668076	0.0833333333333333
GO:0046872	metal ion binding	MF	15	162	172	1627	TR4793_c0_g1,TR1227_c1_g1,TR2607_c0_g1,TR2718_c0_g1,TR16469_c0_g1,TR2262_c0_g1,TR3335_c0_g1,TR5095_c0_g1,TR4607_c0_g1,TR1477_c0_g1,TR370_c0_g1,TR4231_c0_g1,TR9716_c0_g1,TR1776_c0_g1,TR4242_c0_g1	0.75570931485417	0.923519580000625	0.0925925925925926
GO:0033554	cellular response to stress	BP	2	25	172	1627	TR3246_c0_g1,TR1817_c0_g1	0.760167218076169	0.926694685694776	0.08
GO:0009056	catabolic process	BP	5	59	172	1627	TR1589_c0_g1,TR12937_c0_g1,TR4378_c0_g1,TR2607_c0_g1,TR6217_c0_g1	0.765795592406462	0.926694685694776	0.0847457627118644
GO:0016999	antibiotic metabolic process	BP	1	13	172	1627	TR3335_c0_g1	0.767348404374089	0.926694685694776	0.0769230769230769
GO:0044282	small molecule catabolic process	BP	1	13	172	1627	TR6217_c0_g1	0.767348404374089	0.926694685694776	0.0769230769230769
GO:0051188	cofactor biosynthetic process	BP	1	13	172	1627	TR5183_c0_g1	0.767348404374089	0.926694685694776	0.0769230769230769
GO:0098660	inorganic ion transmembrane transport	BP	1	13	172	1627	TR1758_c0_g1	0.767348404374089	0.926694685694776	0.0769230769230769
GO:0042626	ATPase activity, coupled to transmembrane movement of substances	MF	1	13	172	1627	TR1758_c0_g1	0.767348404374089	0.926694685694776	0.0769230769230769
GO:0043492	ATPase activity, coupled to movement of substances	MF	1	13	172	1627	TR1758_c0_g1	0.767348404374089	0.926694685694776	0.0769230769230769
GO:0008152	metabolic process	BP	72	721	172	1627	TR14507_c0_g1,TR3246_c0_g1,TR14446_c0_g1,TR10975_c0_g1,TR1243_c0_g1,TR3335_c0_g1,TR1227_c1_g1,TR12812_c0_g1,TR16469_c0_g1,TR2262_c0_g1,TR2607_c0_g1,TR4711_c0_g2,TR550_c0_g1,TR745_c0_g1,TR155_c0_g1,TR16413_c0_g1,TR16623_c0_g1,TR2718_c0_g1,TR3499_c0_g1,TR3875_c0_g1,TR4242_c0_g1,TR4424_c0_g1,TR4486_c0_g1,TR4493_c0_g1,TR4607_c0_g1,TR5183_c0_g1,TR1817_c0_g1,TR8315_c0_g1,TR484_c0_g1,TR8357_c0_g1,TR5095…	0.777921140444097	0.93461300604254	0.0998613037447989
GO:0043169	cation binding	MF	15	166	172	1627	TR4793_c0_g1,TR1477_c0_g1,TR370_c0_g1,TR4231_c0_g1,TR9716_c0_g1,TR1776_c0_g1,TR4242_c0_g1,TR1227_c1_g1,TR2607_c0_g1,TR2718_c0_g1,TR16469_c0_g1,TR2262_c0_g1,TR3335_c0_g1,TR5095_c0_g1,TR4607_c0_g1	0.788912134537986	0.93461300604254	0.0903614457831325
GO:0006091	generation of precursor metabolites and energy	BP	1	14	172	1627	TR3335_c0_g1	0.792141511218982	0.93461300604254	0.0714285714285714
GO:0006974	cellular response to DNA damage stimulus	BP	1	14	172	1627	TR1817_c0_g1	0.792141511218982	0.93461300604254	0.0714285714285714
GO:0008610	lipid biosynthetic process	BP	1	14	172	1627	TR1227_c1_g1	0.792141511218982	0.93461300604254	0.0714285714285714
GO:0009123	nucleoside monophosphate metabolic process	BP	1	14	172	1627	TR1758_c0_g1	0.792141511218982	0.93461300604254	0.0714285714285714
GO:0009126	purine nucleoside monophosphate metabolic process	BP	1	14	172	1627	TR1758_c0_g1	0.792141511218982	0.93461300604254	0.0714285714285714
GO:0009161	ribonucleoside monophosphate metabolic process	BP	1	14	172	1627	TR1758_c0_g1	0.792141511218982	0.93461300604254	0.0714285714285714
GO:0009167	purine ribonucleoside monophosphate metabolic process	BP	1	14	172	1627	TR1758_c0_g1	0.792141511218982	0.93461300604254	0.0714285714285714
GO:0072522	purine-containing compound biosynthetic process	BP	1	14	172	1627	TR3800_c0_g1	0.792141511218982	0.93461300604254	0.0714285714285714
GO:1901607	alpha-amino acid biosynthetic process	BP	1	14	172	1627	TR3800_c0_g1	0.792141511218982	0.93461300604254	0.0714285714285714
GO:0004386	helicase activity	MF	1	14	172	1627	TR14507_c0_g1	0.792141511218982	0.93461300604254	0.0714285714285714
GO:0004672	protein kinase activity	MF	1	14	172	1627	TR3246_c0_g1	0.792141511218982	0.93461300604254	0.0714285714285714
GO:0015399	primary active transmembrane transporter activity	MF	1	14	172	1627	TR1758_c0_g1	0.792141511218982	0.93461300604254	0.0714285714285714
GO:0015405	P-P-bond-hydrolysis-driven transmembrane transporter activity	MF	1	14	172	1627	TR1758_c0_g1	0.792141511218982	0.93461300604254	0.0714285714285714
GO:0016747	transferase activity, transferring acyl groups other than amino-acyl groups	MF	1	14	172	1627	TR6136_c0_g1	0.792141511218982	0.93461300604254	0.0714285714285714
GO:0009058	biosynthetic process	BP	23	248	172	1627	TR14507_c0_g1,TR1243_c0_g1,TR1817_c0_g1,TR8315_c0_g1,TR484_c0_g1,TR8357_c0_g1,TR3246_c0_g1,TR5095_c0_g1,TR10320_c0_g1,TR1973_c0_g1,TR4317_c0_g1,TR709_c0_g1,TR365_c0_g2,TR14307_c0_g1,TR1386_c0_g1,TR3800_c0_g1,TR1227_c1_g1,TR1832_c0_g1,TR10328_c0_g1,TR5183_c0_g1,TR2890_c0_g1,TR10975_c0_g1,TR4305_c0_g1	0.796080191254075	0.937910570155663	0.092741935483871
GO:0032787	monocarboxylic acid metabolic process	BP	2	27	172	1627	TR1227_c1_g1,TR5183_c0_g1	0.797230212853376	0.93791789747456	0.0740740740740741
GO:0032555	purine ribonucleotide binding	MF	8	95	172	1627	TR1386_c0_g1,TR1758_c0_g1,TR1817_c0_g1,TR8106_c0_g1,TR11397_c0_g1,TR420_c0_g1,TR420_c0_g2,TR4270_c0_g1	0.806649521494608	0.946284131080942	0.0842105263157895
GO:0035639	purine ribonucleoside triphosphate binding	MF	8	95	172	1627	TR1386_c0_g1,TR1758_c0_g1,TR1817_c0_g1,TR8106_c0_g1,TR11397_c0_g1,TR420_c0_g1,TR420_c0_g2,TR4270_c0_g1	0.806649521494608	0.946284131080942	0.0842105263157895
GO:0009150	purine ribonucleotide metabolic process	BP	1	15	172	1627	TR1758_c0_g1	0.814306210580628	0.946403301541336	0.0666666666666667
GO:0009259	ribonucleotide metabolic process	BP	1	15	172	1627	TR1758_c0_g1	0.814306210580628	0.946403301541336	0.0666666666666667
GO:0019693	ribose phosphate metabolic process	BP	1	15	172	1627	TR1758_c0_g1	0.814306210580628	0.946403301541336	0.0666666666666667
GO:0051186	cofactor metabolic process	BP	1	15	172	1627	TR5183_c0_g1	0.814306210580628	0.946403301541336	0.0666666666666667
GO:0098655	cation transmembrane transport	BP	1	15	172	1627	TR1758_c0_g1	0.814306210580628	0.946403301541336	0.0666666666666667
GO:0046983	protein dimerization activity	MF	1	15	172	1627	TR1738_c0_g1	0.814306210580628	0.946403301541336	0.0666666666666667
GO:0044249	cellular biosynthetic process	BP	22	241	172	1627	TR14507_c0_g1,TR1243_c0_g1,TR1817_c0_g1,TR8315_c0_g1,TR484_c0_g1,TR8357_c0_g1,TR3246_c0_g1,TR5095_c0_g1,TR10320_c0_g1,TR1973_c0_g1,TR4317_c0_g1,TR709_c0_g1,TR365_c0_g2,TR14307_c0_g1,TR1386_c0_g1,TR3800_c0_g1,TR1227_c1_g1,TR1832_c0_g1,TR10328_c0_g1,TR5183_c0_g1,TR2890_c0_g1,TR10975_c0_g1	0.815721061618092	0.946403301541336	0.0912863070539419
GO:0017076	purine nucleotide binding	MF	8	96	172	1627	TR1386_c0_g1,TR1758_c0_g1,TR1817_c0_g1,TR8106_c0_g1,TR11397_c0_g1,TR420_c0_g1,TR420_c0_g2,TR4270_c0_g1	0.815984309987469	0.946403301541336	0.0833333333333333
GO:0042221	response to chemical	BP	2	29	172	1627	TR3246_c0_g1,TR16623_c0_g1	0.82916037294363	0.956612793431784	0.0689655172413793
GO:1901575	organic substance catabolic process	BP	4	53	172	1627	TR1589_c0_g1,TR12937_c0_g1,TR4378_c0_g1,TR6217_c0_g1	0.829688732858268	0.956612793431784	0.0754716981132075
GO:0032553	ribonucleotide binding	MF	8	98	172	1627	TR1386_c0_g1,TR1758_c0_g1,TR1817_c0_g1,TR8106_c0_g1,TR11397_c0_g1,TR420_c0_g1,TR420_c0_g2,TR4270_c0_g1	0.83362573453171	0.956612793431784	0.0816326530612245
GO:1901576	organic substance biosynthetic process	BP	22	244	172	1627	TR14507_c0_g1,TR1243_c0_g1,TR1817_c0_g1,TR8315_c0_g1,TR484_c0_g1,TR8357_c0_g1,TR3246_c0_g1,TR5095_c0_g1,TR10320_c0_g1,TR1973_c0_g1,TR4317_c0_g1,TR709_c0_g1,TR365_c0_g2,TR14307_c0_g1,TR1386_c0_g1,TR3800_c0_g1,TR1227_c1_g1,TR1832_c0_g1,TR10328_c0_g1,TR5183_c0_g1,TR2890_c0_g1,TR10975_c0_g1	0.833752030409901	0.956612793431784	0.0901639344262295
GO:0003700	DNA-binding transcription factor activity	MF	1	16	172	1627	TR5095_c0_g1	0.834119691833812	0.956612793431784	0.0625
GO:0019842	vitamin binding	MF	1	16	172	1627	TR4305_c0_g1	0.834119691833812	0.956612793431784	0.0625
GO:0020037	heme binding	MF	1	16	172	1627	TR2718_c0_g1	0.834119691833812	0.956612793431784	0.0625
GO:0046906	tetrapyrrole binding	MF	1	16	172	1627	TR2718_c0_g1	0.834119691833812	0.956612793431784	0.0625
GO:0043170	macromolecule metabolic process	BP	28	305	172	1627	TR14507_c0_g1,TR3246_c0_g1,TR14446_c0_g1,TR10975_c0_g1,TR1243_c0_g1,TR1817_c0_g1,TR8315_c0_g1,TR484_c0_g1,TR8357_c0_g1,TR5095_c0_g1,TR10320_c0_g1,TR2699_c0_g1,TR1973_c0_g1,TR4317_c0_g1,TR709_c0_g1,TR365_c0_g2,TR14307_c0_g1,TR1386_c0_g1,TR2813_c0_g1,TR4857_c0_g1,TR1589_c0_g1,TR12937_c0_g1,TR4378_c0_g1,TR2890_c0_g1,TR11224_c0_g1,TR1758_c0_g1,TR5275_c0_g1,TR4270_c0_g1	0.836361788933109	0.9578445068787	0.0918032786885246
GO:0051716	cellular response to stimulus	BP	4	54	172	1627	TR3246_c0_g1,TR11397_c0_g1,TR1817_c0_g1,TR16623_c0_g1	0.840682634077761	0.961450153338583	0.0740740740740741
GO:0006163	purine nucleotide metabolic process	BP	1	17	172	1627	TR1758_c0_g1	0.851830066138333	0.968794249977023	0.0588235294117647
GO:0006457	protein folding	BP	1	17	172	1627	TR8106_c0_g1	0.851830066138333	0.968794249977023	0.0588235294117647
GO:0034470	ncRNA processing	BP	1	17	172	1627	TR10975_c0_g1	0.851830066138333	0.968794249977023	0.0588235294117647
GO:0022890	inorganic cation transmembrane transporter activity	MF	1	17	172	1627	TR1758_c0_g1	0.851830066138333	0.968794249977023	0.0588235294117647
GO:0055086	nucleobase-containing small molecule metabolic process	BP	2	31	172	1627	TR3800_c0_g1,TR1758_c0_g1	0.856514610686738	0.971439801119486	0.0645161290322581
GO:0097367	carbohydrate derivative binding	MF	8	101	172	1627	TR1386_c0_g1,TR1758_c0_g1,TR1817_c0_g1,TR8106_c0_g1,TR11397_c0_g1,TR420_c0_g1,TR420_c0_g2,TR4270_c0_g1	0.857600501105506	0.971439801119486	0.0792079207920792
GO:0097159	organic cyclic compound binding	MF	28	310	172	1627	TR1008_c1_g1,TR14307_c0_g1,TR14507_c0_g1,TR3076_c0_g1,TR3242_c0_g1,TR4032_c1_g1,TR5498_c0_g1,TR1738_c0_g1,TR1817_c0_g1,TR4768_c0_g1,TR5095_c0_g1,TR4317_c0_g1,TR709_c0_g1,TR2699_c0_g1,TR1386_c0_g1,TR1758_c0_g1,TR8106_c0_g1,TR11397_c0_g1,TR420_c0_g1,TR420_c0_g2,TR4270_c0_g1,TR2718_c0_g1,TR4305_c0_g1,TR10975_c0_g1,TR2861_c0_g1,TR5183_c0_g1,TR2607_c0_g1,TR3593_c0_g1	0.861244027525397	0.971439801119486	0.0903225806451613
GO:1901363	heterocyclic compound binding	MF	28	310	172	1627	TR1008_c1_g1,TR14307_c0_g1,TR14507_c0_g1,TR3076_c0_g1,TR3242_c0_g1,TR4032_c1_g1,TR5498_c0_g1,TR1738_c0_g1,TR1817_c0_g1,TR4768_c0_g1,TR5095_c0_g1,TR4317_c0_g1,TR709_c0_g1,TR2699_c0_g1,TR1386_c0_g1,TR1758_c0_g1,TR8106_c0_g1,TR11397_c0_g1,TR420_c0_g1,TR420_c0_g2,TR4270_c0_g1,TR2718_c0_g1,TR4305_c0_g1,TR10975_c0_g1,TR2861_c0_g1,TR5183_c0_g1,TR2607_c0_g1,TR3593_c0_g1	0.861244027525397	0.971439801119486	0.0903225806451613
GO:0044237	cellular metabolic process	BP	37	401	172	1627	TR14507_c0_g1,TR3246_c0_g1,TR14446_c0_g1,TR10975_c0_g1,TR1243_c0_g1,TR3335_c0_g1,TR1817_c0_g1,TR8315_c0_g1,TR484_c0_g1,TR8357_c0_g1,TR5095_c0_g1,TR10320_c0_g1,TR2699_c0_g1,TR1973_c0_g1,TR4317_c0_g1,TR709_c0_g1,TR365_c0_g2,TR14307_c0_g1,TR1386_c0_g1,TR1589_c0_g1,TR12937_c0_g1,TR4305_c0_g1,TR3800_c0_g1,TR1227_c1_g1,TR1832_c0_g1,TR10328_c0_g1,TR4768_c0_g1,TR4378_c0_g1,TR5183_c0_g1,TR2607_c0_g1,TR621…	0.865536885268881	0.971439801119486	0.0922693266832918
GO:0005488	binding	MF	50	529	172	1627	TR8106_c0_g1,TR1008_c1_g1,TR14307_c0_g1,TR14507_c0_g1,TR3076_c0_g1,TR3242_c0_g1,TR4032_c1_g1,TR5498_c0_g1,TR2955_c0_g1,TR4793_c0_g1,TR1738_c0_g1,TR1817_c0_g1,TR4768_c0_g1,TR5095_c0_g1,TR4317_c0_g1,TR709_c0_g1,TR2699_c0_g1,TR4242_c0_g1,TR1477_c0_g1,TR370_c0_g1,TR4231_c0_g1,TR9716_c0_g1,TR1776_c0_g1,TR1227_c1_g1,TR2607_c0_g1,TR2718_c0_g1,TR16469_c0_g1,TR2262_c0_g1,TR1386_c0_g1,TR1758_c0_g1,TR11397_…	0.866009577899517	0.971439801119486	0.0945179584120983
GO:0042623	ATPase activity, coupled	MF	1	18	172	1627	TR1758_c0_g1	0.86765940068753	0.971439801119486	0.0555555555555556
GO:0140110	transcription regulator activity	MF	1	18	172	1627	TR5095_c0_g1	0.86765940068753	0.971439801119486	0.0555555555555556
GO:0006950	response to stress	BP	2	32	172	1627	TR3246_c0_g1,TR1817_c0_g1	0.868645904622418	0.971439801119486	0.0625
GO:0016310	phosphorylation	BP	2	32	172	1627	TR3246_c0_g1,TR4270_c0_g1	0.868645904622418	0.971439801119486	0.0625
GO:0140098	catalytic activity, acting on RNA	MF	2	32	172	1627	TR14307_c0_g1,TR1386_c0_g1	0.868645904622418	0.971439801119486	0.0625
GO:0000166	nucleotide binding	MF	17	199	172	1627	TR1386_c0_g1,TR1758_c0_g1,TR1817_c0_g1,TR8106_c0_g1,TR11397_c0_g1,TR420_c0_g1,TR420_c0_g2,TR4270_c0_g1,TR5183_c0_g1,TR2607_c0_g1,TR1008_c1_g1,TR14307_c0_g1,TR14507_c0_g1,TR3076_c0_g1,TR3242_c0_g1,TR4032_c1_g1,TR5498_c0_g1	0.869557090270369	0.971439801119486	0.085427135678392
GO:1901265	nucleoside phosphate binding	MF	17	199	172	1627	TR1008_c1_g1,TR14307_c0_g1,TR14507_c0_g1,TR3076_c0_g1,TR3242_c0_g1,TR4032_c1_g1,TR5498_c0_g1,TR1386_c0_g1,TR1758_c0_g1,TR1817_c0_g1,TR8106_c0_g1,TR11397_c0_g1,TR420_c0_g1,TR420_c0_g2,TR4270_c0_g1,TR5183_c0_g1,TR2607_c0_g1	0.869557090270369	0.971439801119486	0.085427135678392
GO:0008270	zinc ion binding	MF	3	45	172	1627	TR3335_c0_g1,TR5095_c0_g1,TR4607_c0_g1	0.871521427141092	0.972309619395504	0.0666666666666667
GO:0010467	gene expression	BP	15	179	172	1627	TR1243_c0_g1,TR8315_c0_g1,TR484_c0_g1,TR8357_c0_g1,TR3246_c0_g1,TR5095_c0_g1,TR10320_c0_g1,TR2699_c0_g1,TR10975_c0_g1,TR1973_c0_g1,TR4317_c0_g1,TR709_c0_g1,TR365_c0_g2,TR14307_c0_g1,TR1386_c0_g1	0.874879722658941	0.974730125788494	0.0837988826815642
GO:0044270	cellular nitrogen compound catabolic process	BP	1	19	172	1627	TR6217_c0_g1	0.881806438028577	0.97780346969105	0.0526315789473684
GO:0046700	heterocycle catabolic process	BP	1	19	172	1627	TR6217_c0_g1	0.881806438028577	0.97780346969105	0.0526315789473684
GO:0008509	anion transmembrane transporter activity	MF	1	19	172	1627	TR3407_c0_g1	0.881806438028577	0.97780346969105	0.0526315789473684
GO:0044271	cellular nitrogen compound biosynthetic process	BP	16	191	172	1627	TR1243_c0_g1,TR8315_c0_g1,TR484_c0_g1,TR8357_c0_g1,TR3246_c0_g1,TR5095_c0_g1,TR10320_c0_g1,TR1973_c0_g1,TR4317_c0_g1,TR709_c0_g1,TR365_c0_g2,TR14307_c0_g1,TR1386_c0_g1,TR3800_c0_g1,TR5183_c0_g1,TR10975_c0_g1	0.882408009233387	0.97780346969105	0.0837696335078534
GO:0015318	inorganic molecular entity transmembrane transporter activity	MF	2	34	172	1627	TR1758_c0_g1,TR3407_c0_g1	0.890140900559347	0.985041212494824	0.0588235294117647
GO:0006351	transcription, DNA-templated	BP	8	106	172	1627	TR1243_c0_g1,TR8357_c0_g1,TR3246_c0_g1,TR5095_c0_g1,TR10320_c0_g1,TR10975_c0_g1,TR8315_c0_g1,TR484_c0_g1	0.891372466823066	0.985074693793685	0.0754716981132075
GO:0008324	cation transmembrane transporter activity	MF	1	20	172	1627	TR1758_c0_g1	0.894449032965819	0.985817482569854	0.05
GO:0016773	phosphotransferase activity, alcohol group as acceptor	MF	1	20	172	1627	TR3246_c0_g1	0.894449032965819	0.985817482569854	0.05
GO:0034641	cellular nitrogen compound metabolic process	BP	24	278	172	1627	TR14507_c0_g1,TR10975_c0_g1,TR1243_c0_g1,TR1817_c0_g1,TR8315_c0_g1,TR484_c0_g1,TR8357_c0_g1,TR3246_c0_g1,TR5095_c0_g1,TR10320_c0_g1,TR2699_c0_g1,TR1973_c0_g1,TR4317_c0_g1,TR709_c0_g1,TR365_c0_g2,TR14307_c0_g1,TR1386_c0_g1,TR3800_c0_g1,TR4768_c0_g1,TR5183_c0_g1,TR6217_c0_g1,TR1758_c0_g1,TR2890_c0_g1,TR5270_c0_g1	0.898726621323751	0.989202455685202	0.0863309352517986
GO:0097659	nucleic acid-templated transcription	BP	8	108	172	1627	TR1243_c0_g1,TR8315_c0_g1,TR484_c0_g1,TR8357_c0_g1,TR3246_c0_g1,TR5095_c0_g1,TR10320_c0_g1,TR10975_c0_g1	0.90289342703872	0.991315505917431	0.0740740740740741
GO:0044255	cellular lipid metabolic process	BP	1	21	172	1627	TR1227_c1_g1	0.905746336220255	0.991315505917431	0.0476190476190476
GO:1901361	organic cyclic compound catabolic process	BP	1	21	172	1627	TR6217_c0_g1	0.905746336220255	0.991315505917431	0.0476190476190476
GO:0051171	regulation of nitrogen compound metabolic process	BP	5	74	172	1627	TR8357_c0_g1,TR3246_c0_g1,TR5095_c0_g1,TR4270_c0_g1,TR10975_c0_g1	0.907895569770162	0.991315505917431	0.0675675675675676
GO:0080090	regulation of primary metabolic process	BP	5	74	172	1627	TR8357_c0_g1,TR3246_c0_g1,TR5095_c0_g1,TR4270_c0_g1,TR10975_c0_g1	0.907895569770162	0.991315505917431	0.0675675675675676
GO:0032774	RNA biosynthetic process	BP	8	109	172	1627	TR1243_c0_g1,TR8315_c0_g1,TR484_c0_g1,TR8357_c0_g1,TR3246_c0_g1,TR5095_c0_g1,TR10320_c0_g1,TR10975_c0_g1	0.908260346644283	0.991315505917431	0.073394495412844
GO:0048037	cofactor binding	MF	7	98	172	1627	TR2718_c0_g1,TR4305_c0_g1,TR16469_c0_g1,TR2262_c0_g1,TR5183_c0_g1,TR2607_c0_g1,TR1419_c0_g1	0.910698495390819	0.991315505917431	0.0714285714285714
GO:0036094	small molecule binding	MF	18	219	172	1627	TR1008_c1_g1,TR14307_c0_g1,TR14507_c0_g1,TR3076_c0_g1,TR3242_c0_g1,TR4032_c1_g1,TR5498_c0_g1,TR1386_c0_g1,TR1758_c0_g1,TR1817_c0_g1,TR8106_c0_g1,TR11397_c0_g1,TR420_c0_g1,TR420_c0_g2,TR4270_c0_g1,TR4305_c0_g1,TR5183_c0_g1,TR2607_c0_g1	0.912505125262779	0.991315505917431	0.0821917808219178
GO:0043167	ion binding	MF	26	303	172	1627	TR4793_c0_g1,TR1477_c0_g1,TR370_c0_g1,TR4231_c0_g1,TR9716_c0_g1,TR1776_c0_g1,TR4242_c0_g1,TR1227_c1_g1,TR2607_c0_g1,TR2718_c0_g1,TR16469_c0_g1,TR2262_c0_g1,TR1386_c0_g1,TR1758_c0_g1,TR1817_c0_g1,TR8106_c0_g1,TR11397_c0_g1,TR420_c0_g1,TR420_c0_g2,TR4270_c0_g1,TR3335_c0_g1,TR5095_c0_g1,TR4607_c0_g1,TR4305_c0_g1,TR4032_c1_g1,TR5498_c0_g1	0.914540719961014	0.991315505917431	0.0858085808580858
GO:0006753	nucleoside phosphate metabolic process	BP	1	22	172	1627	TR1758_c0_g1	0.915840751021075	0.991315505917431	0.0454545454545455
GO:0009117	nucleotide metabolic process	BP	1	22	172	1627	TR1758_c0_g1	0.915840751021075	0.991315505917431	0.0454545454545455
GO:0050794	regulation of cellular process	BP	7	99	172	1627	TR3246_c0_g1,TR8357_c0_g1,TR5095_c0_g1,TR11397_c0_g1,TR5275_c0_g1,TR4270_c0_g1,TR10975_c0_g1	0.915929896425047	0.991315505917431	0.0707070707070707
GO:0015075	ion transmembrane transporter activity	MF	2	37	172	1627	TR1758_c0_g1,TR3407_c0_g1	0.916362382299284	0.991315505917431	0.0540540540540541
GO:0043168	anion binding	MF	11	145	172	1627	TR1386_c0_g1,TR1758_c0_g1,TR1817_c0_g1,TR8106_c0_g1,TR11397_c0_g1,TR420_c0_g1,TR420_c0_g2,TR4270_c0_g1,TR4305_c0_g1,TR2607_c0_g1,TR4032_c1_g1	0.919185943334633	0.992116540828628	0.0758620689655172
GO:0017144	drug metabolic process	BP	2	38	172	1627	TR3335_c0_g1,TR1758_c0_g1	0.923717400989195	0.992116540828628	0.0526315789473684
GO:0031323	regulation of cellular metabolic process	BP	5	77	172	1627	TR8357_c0_g1,TR3246_c0_g1,TR5095_c0_g1,TR4270_c0_g1,TR10975_c0_g1	0.924918125951127	0.992116540828628	0.0649350649350649
GO:0006355	regulation of transcription, DNA-templated	BP	4	65	172	1627	TR3246_c0_g1,TR5095_c0_g1,TR10975_c0_g1,TR8357_c0_g1	0.926999539680202	0.992116540828628	0.0615384615384615
GO:0050896	response to stimulus	BP	4	65	172	1627	TR3246_c0_g1,TR11397_c0_g1,TR1817_c0_g1,TR16623_c0_g1	0.926999539680202	0.992116540828628	0.0615384615384615
GO:1903506	regulation of nucleic acid-templated transcription	BP	4	65	172	1627	TR8357_c0_g1,TR3246_c0_g1,TR5095_c0_g1,TR10975_c0_g1	0.926999539680202	0.992116540828628	0.0615384615384615
GO:2001141	regulation of RNA biosynthetic process	BP	4	65	172	1627	TR8357_c0_g1,TR3246_c0_g1,TR5095_c0_g1,TR10975_c0_g1	0.926999539680202	0.992116540828628	0.0615384615384615
GO:0060255	regulation of macromolecule metabolic process	BP	5	78	172	1627	TR8357_c0_g1,TR3246_c0_g1,TR5095_c0_g1,TR4270_c0_g1,TR10975_c0_g1	0.92994356988954	0.992116540828628	0.0641025641025641
GO:0051252	regulation of RNA metabolic process	BP	4	66	172	1627	TR8357_c0_g1,TR3246_c0_g1,TR5095_c0_g1,TR10975_c0_g1	0.932258711316474	0.992116540828628	0.0606060606060606
GO:0019219	regulation of nucleobase-containing compound metabolic process	BP	4	67	172	1627	TR8357_c0_g1,TR3246_c0_g1,TR5095_c0_g1,TR10975_c0_g1	0.937175357360377	0.992116540828628	0.0597014925373134
GO:0050789	regulation of biological process	BP	7	104	172	1627	TR3246_c0_g1,TR8357_c0_g1,TR5095_c0_g1,TR11397_c0_g1,TR5275_c0_g1,TR4270_c0_g1,TR10975_c0_g1	0.938325570627377	0.992116540828628	0.0673076923076923
GO:0019438	aromatic compound biosynthetic process	BP	10	139	172	1627	TR1243_c0_g1,TR8315_c0_g1,TR484_c0_g1,TR8357_c0_g1,TR3246_c0_g1,TR5095_c0_g1,TR10320_c0_g1,TR10328_c0_g1,TR3800_c0_g1,TR10975_c0_g1	0.939155658065736	0.992116540828628	0.0719424460431655
GO:0065007	biological regulation	BP	8	117	172	1627	TR3246_c0_g1,TR10975_c0_g1,TR8357_c0_g1,TR5095_c0_g1,TR1758_c0_g1,TR11397_c0_g1,TR5275_c0_g1,TR4270_c0_g1	0.94284506652346	0.992116540828628	0.0683760683760684
GO:0019222	regulation of metabolic process	BP	5	81	172	1627	TR8357_c0_g1,TR3246_c0_g1,TR5095_c0_g1,TR4270_c0_g1,TR10975_c0_g1	0.943280701301521	0.992116540828628	0.0617283950617284
GO:0006725	cellular aromatic compound metabolic process	BP	19	240	172	1627	TR14507_c0_g1,TR10975_c0_g1,TR1243_c0_g1,TR1817_c0_g1,TR8315_c0_g1,TR484_c0_g1,TR8357_c0_g1,TR3246_c0_g1,TR5095_c0_g1,TR10320_c0_g1,TR2699_c0_g1,TR14307_c0_g1,TR1386_c0_g1,TR10328_c0_g1,TR3800_c0_g1,TR2607_c0_g1,TR6217_c0_g1,TR1758_c0_g1,TR2890_c0_g1	0.945033438582114	0.992116540828628	0.0791666666666667
GO:0010556	regulation of macromolecule biosynthetic process	BP	4	69	172	1627	TR8357_c0_g1,TR3246_c0_g1,TR5095_c0_g1,TR10975_c0_g1	0.946055181398299	0.992116540828628	0.0579710144927536
GO:2000112	regulation of cellular macromolecule biosynthetic process	BP	4	69	172	1627	TR8357_c0_g1,TR3246_c0_g1,TR5095_c0_g1,TR10975_c0_g1	0.946055181398299	0.992116540828628	0.0579710144927536
GO:0006629	lipid metabolic process	BP	1	26	172	1627	TR1227_c1_g1	0.946544635399021	0.992116540828628	0.0384615384615385
GO:0006812	cation transport	BP	1	26	172	1627	TR1758_c0_g1	0.946544635399021	0.992116540828628	0.0384615384615385
GO:0016301	kinase activity	MF	1	26	172	1627	TR3246_c0_g1	0.946544635399021	0.992116540828628	0.0384615384615385
GO:0071704	organic substance metabolic process	BP	40	460	172	1627	TR14507_c0_g1,TR3246_c0_g1,TR14446_c0_g1,TR10975_c0_g1,TR1243_c0_g1,TR3335_c0_g1,TR1817_c0_g1,TR8315_c0_g1,TR484_c0_g1,TR8357_c0_g1,TR5095_c0_g1,TR10320_c0_g1,TR2699_c0_g1,TR1973_c0_g1,TR4317_c0_g1,TR709_c0_g1,TR365_c0_g2,TR14307_c0_g1,TR1386_c0_g1,TR2813_c0_g1,TR4857_c0_g1,TR1589_c0_g1,TR12937_c0_g1,TR4305_c0_g1,TR3800_c0_g1,TR1227_c1_g1,TR1832_c0_g1,TR10328_c0_g1,TR16469_c0_g1,TR2262_c0_g1,TR47…	0.950943941907069	0.992116540828628	0.0869565217391304
GO:0022804	active transmembrane transporter activity	MF	1	27	172	1627	TR1758_c0_g1	0.952287497804623	0.992116540828628	0.037037037037037
GO:0009889	regulation of biosynthetic process	BP	4	71	172	1627	TR8357_c0_g1,TR3246_c0_g1,TR5095_c0_g1,TR10975_c0_g1	0.953780647922956	0.992116540828628	0.0563380281690141
GO:0010468	regulation of gene expression	BP	4	71	172	1627	TR8357_c0_g1,TR3246_c0_g1,TR5095_c0_g1,TR10975_c0_g1	0.953780647922956	0.992116540828628	0.0563380281690141
GO:0031326	regulation of cellular biosynthetic process	BP	4	71	172	1627	TR8357_c0_g1,TR3246_c0_g1,TR5095_c0_g1,TR10975_c0_g1	0.953780647922956	0.992116540828628	0.0563380281690141
GO:1901362	organic cyclic compound biosynthetic process	BP	10	144	172	1627	TR1243_c0_g1,TR8315_c0_g1,TR484_c0_g1,TR8357_c0_g1,TR3246_c0_g1,TR5095_c0_g1,TR10320_c0_g1,TR10328_c0_g1,TR3800_c0_g1,TR10975_c0_g1	0.954337301652107	0.992116540828628	0.0694444444444444
GO:0090304	nucleic acid metabolic process	BP	14	190	172	1627	TR14507_c0_g1,TR10975_c0_g1,TR1243_c0_g1,TR1817_c0_g1,TR8315_c0_g1,TR484_c0_g1,TR8357_c0_g1,TR3246_c0_g1,TR5095_c0_g1,TR10320_c0_g1,TR2699_c0_g1,TR14307_c0_g1,TR1386_c0_g1,TR2890_c0_g1	0.956106564035497	0.992116540828628	0.0736842105263158
GO:1901360	organic cyclic compound metabolic process	BP	19	245	172	1627	TR14507_c0_g1,TR10975_c0_g1,TR1243_c0_g1,TR1817_c0_g1,TR8315_c0_g1,TR484_c0_g1,TR8357_c0_g1,TR3246_c0_g1,TR5095_c0_g1,TR10320_c0_g1,TR2699_c0_g1,TR14307_c0_g1,TR1386_c0_g1,TR10328_c0_g1,TR3800_c0_g1,TR6217_c0_g1,TR1758_c0_g1,TR2890_c0_g1,TR5270_c0_g1	0.956590255866623	0.992116540828628	0.0775510204081633
GO:0016070	RNA metabolic process	BP	11	158	172	1627	TR1243_c0_g1,TR8315_c0_g1,TR484_c0_g1,TR8357_c0_g1,TR3246_c0_g1,TR5095_c0_g1,TR10320_c0_g1,TR2699_c0_g1,TR10975_c0_g1,TR14307_c0_g1,TR1386_c0_g1	0.960482930714558	0.992116540828628	0.069620253164557
GO:0034220	ion transmembrane transport	BP	1	29	172	1627	TR1758_c0_g1	0.961997171035161	0.992116540828628	0.0344827586206897
GO:1901135	carbohydrate derivative metabolic process	BP	1	29	172	1627	TR1758_c0_g1	0.961997171035161	0.992116540828628	0.0344827586206897
GO:0004497	monooxygenase activity	MF	1	29	172	1627	TR2607_c0_g1	0.961997171035161	0.992116540828628	0.0344827586206897
GO:0050660	flavin adenine dinucleotide binding	MF	1	29	172	1627	TR2607_c0_g1	0.961997171035161	0.992116540828628	0.0344827586206897
GO:0046483	heterocycle metabolic process	BP	18	237	172	1627	TR14507_c0_g1,TR10975_c0_g1,TR1243_c0_g1,TR1817_c0_g1,TR8315_c0_g1,TR484_c0_g1,TR8357_c0_g1,TR3246_c0_g1,TR5095_c0_g1,TR10320_c0_g1,TR2699_c0_g1,TR14307_c0_g1,TR1386_c0_g1,TR3800_c0_g1,TR6217_c0_g1,TR1758_c0_g1,TR2890_c0_g1,TR5270_c0_g1	0.962245124122448	0.992116540828628	0.0759493670886076
GO:0006793	phosphorus metabolic process	BP	3	60	172	1627	TR3246_c0_g1,TR4270_c0_g1,TR1758_c0_g1	0.962300824347164	0.992116540828628	0.05
GO:0006796	phosphate-containing compound metabolic process	BP	3	60	172	1627	TR3246_c0_g1,TR4270_c0_g1,TR1758_c0_g1	0.962300824347164	0.992116540828628	0.05
GO:0016020	membrane	CC	43	497	172	1627	TR1136_c0_g1,TR1758_c0_g1,TR14438_c0_g1,TR18062_c0_g1,TR1227_c1_g1,TR12812_c0_g1,TR2129_c0_g1,TR2607_c0_g1,TR1000_c0_g1,TR11032_c0_g1,TR13205_c0_g1,TR1418_c0_g1,TR16413_c0_g1,TR2806_c0_g1,TR4023_c0_g1,TR4705_c0_g1,TR561_c0_g1,TR6684_c0_g1,TR7354_c0_g1,TR3971_c0_g1,TR1032_c0_g1,TR10921_c0_g1,TR1497_c2_g1,TR1913_c0_g1,TR2236_c0_g1,TR2548_c0_g1,TR2555_c0_g1,TR2561_c0_g1,TR2895_c0_g1,TR3145_c0_g1,TR3…	0.962391803661638	0.992116540828628	0.0865191146881288
GO:0044425	membrane part	CC	19	250	172	1627	TR1227_c1_g1,TR12812_c0_g1,TR2129_c0_g1,TR2607_c0_g1,TR1000_c0_g1,TR11032_c0_g1,TR13205_c0_g1,TR1418_c0_g1,TR16413_c0_g1,TR2806_c0_g1,TR4023_c0_g1,TR4705_c0_g1,TR561_c0_g1,TR6684_c0_g1,TR7354_c0_g1,TR3971_c0_g1,TR18062_c0_g1,TR1758_c0_g1,TR1136_c0_g1	0.966005759286807	0.992116540828628	0.076
GO:0006820	anion transport	BP	1	30	172	1627	TR3407_c0_g1	0.9660875881703	0.992116540828628	0.0333333333333333
GO:0019637	organophosphate metabolic process	BP	1	30	172	1627	TR1758_c0_g1	0.9660875881703	0.992116540828628	0.0333333333333333
GO:0050662	coenzyme binding	MF	3	62	172	1627	TR4305_c0_g1,TR5183_c0_g1,TR2607_c0_g1	0.968282342385872	0.992116540828628	0.0483870967741935
GO:0005886	plasma membrane	CC	1	31	172	1627	TR1136_c0_g1	0.969740020753086	0.992116540828628	0.032258064516129
GO:0008144	drug binding	MF	5	90	172	1627	TR1386_c0_g1,TR1758_c0_g1,TR1817_c0_g1,TR8106_c0_g1,TR4305_c0_g1	0.970733157891809	0.992116540828628	0.0555555555555556
GO:0006139	nucleobase-containing compound metabolic process	BP	16	220	172	1627	TR14507_c0_g1,TR10975_c0_g1,TR1243_c0_g1,TR1817_c0_g1,TR8315_c0_g1,TR484_c0_g1,TR8357_c0_g1,TR3246_c0_g1,TR5095_c0_g1,TR10320_c0_g1,TR2699_c0_g1,TR14307_c0_g1,TR1386_c0_g1,TR3800_c0_g1,TR1758_c0_g1,TR2890_c0_g1	0.970880073460387	0.992116540828628	0.0727272727272727
GO:0018130	heterocycle biosynthetic process	BP	9	140	172	1627	TR1243_c0_g1,TR8315_c0_g1,TR484_c0_g1,TR8357_c0_g1,TR3246_c0_g1,TR5095_c0_g1,TR10320_c0_g1,TR3800_c0_g1,TR10975_c0_g1	0.971548271079742	0.992116540828628	0.0642857142857143
GO:0034654	nucleobase-containing compound biosynthetic process	BP	8	129	172	1627	TR1243_c0_g1,TR8315_c0_g1,TR484_c0_g1,TR8357_c0_g1,TR3246_c0_g1,TR5095_c0_g1,TR10320_c0_g1,TR10975_c0_g1	0.973445242610799	0.992817287239869	0.062015503875969
GO:0006811	ion transport	BP	2	53	172	1627	TR3407_c0_g1,TR1758_c0_g1	0.981860883778952	0.995037409992226	0.0377358490566038
GO:0044238	primary metabolic process	BP	34	423	172	1627	TR14507_c0_g1,TR3246_c0_g1,TR14446_c0_g1,TR10975_c0_g1,TR1243_c0_g1,TR1817_c0_g1,TR8315_c0_g1,TR484_c0_g1,TR8357_c0_g1,TR5095_c0_g1,TR10320_c0_g1,TR2699_c0_g1,TR1973_c0_g1,TR4317_c0_g1,TR709_c0_g1,TR365_c0_g2,TR14307_c0_g1,TR1386_c0_g1,TR2813_c0_g1,TR4857_c0_g1,TR1589_c0_g1,TR12937_c0_g1,TR4305_c0_g1,TR3800_c0_g1,TR1227_c1_g1,TR1832_c0_g1,TR10328_c0_g1,TR4378_c0_g1,TR6217_c0_g1,TR1758_c0_g1,TR527…	0.982415160021442	0.995037409992226	0.0803782505910166
GO:0005524	ATP binding	MF	4	83	172	1627	TR1386_c0_g1,TR1758_c0_g1,TR1817_c0_g1,TR8106_c0_g1	0.982457054552294	0.995037409992226	0.0481927710843374
GO:0030554	adenyl nucleotide binding	MF	4	83	172	1627	TR1386_c0_g1,TR1758_c0_g1,TR1817_c0_g1,TR8106_c0_g1	0.982457054552294	0.995037409992226	0.0481927710843374
GO:0032559	adenyl ribonucleotide binding	MF	4	83	172	1627	TR1386_c0_g1,TR1758_c0_g1,TR1817_c0_g1,TR8106_c0_g1	0.982457054552294	0.995037409992226	0.0481927710843374
GO:0016887	ATPase activity	MF	1	36	172	1627	TR1758_c0_g1	0.982902807431345	0.995037409992226	0.0277777777777778
GO:0008150	biological_process	BP	92	998	172	1627	TR14507_c0_g1,TR420_c0_g1,TR420_c0_g2,TR4270_c0_g1,TR3246_c0_g1,TR14446_c0_g1,TR10975_c0_g1,TR1392_c1_g1,TR1419_c0_g1,TR2386_c0_g1,TR370_c0_g1,TR4032_c1_g1,TR4644_c0_g1,TR6035_c0_g1,TR7636_c0_g1,TR10863_c0_g1,TR3954_c0_g1,TR4327_c0_g1,TR8503_c0_g2,TR1243_c0_g1,TR8106_c0_g1,TR3971_c0_g1,TR3335_c0_g1,TR1227_c1_g1,TR12812_c0_g1,TR16469_c0_g1,TR2262_c0_g1,TR2607_c0_g1,TR4711_c0_g2,TR550_c0_g1,TR745_c…	0.989322444403723	0.99961224072797	0.0921843687374749
GO:0016772	transferase activity, transferring phosphorus-containing groups	MF	1	43	172	1627	TR3246_c0_g1	0.992336741620307	0.99961224072797	0.0232558139534884
GO:0016021	integral component of membrane	CC	15	233	172	1627	TR1227_c1_g1,TR12812_c0_g1,TR2129_c0_g1,TR2607_c0_g1,TR1000_c0_g1,TR11032_c0_g1,TR13205_c0_g1,TR1418_c0_g1,TR16413_c0_g1,TR2806_c0_g1,TR4023_c0_g1,TR4705_c0_g1,TR561_c0_g1,TR6684_c0_g1,TR7354_c0_g1	0.992938177054575	0.99961224072797	0.0643776824034335
GO:0031224	intrinsic component of membrane	CC	15	233	172	1627	TR1227_c1_g1,TR12812_c0_g1,TR2129_c0_g1,TR2607_c0_g1,TR1000_c0_g1,TR11032_c0_g1,TR13205_c0_g1,TR1418_c0_g1,TR16413_c0_g1,TR2806_c0_g1,TR4023_c0_g1,TR4705_c0_g1,TR561_c0_g1,TR6684_c0_g1,TR7354_c0_g1	0.992938177054575	0.99961224072797	0.0643776824034335
GO:0005215	transporter activity	MF	4	115	172	1627	TR1758_c0_g1,TR14438_c0_g1,TR3991_c0_g1,TR3407_c0_g1	0.998991181782956	0.99961224072797	0.0347826086956522
GO:0006810	transport	BP	12	229	172	1627	TR3971_c0_g1,TR8106_c0_g1,TR14438_c0_g1,TR18062_c0_g1,TR4761_c0_g1,TR3407_c0_g1,TR1758_c0_g1,TR1136_c0_g1,TR4039_c0_g1,TR1000_c0_g1,TR4227_c0_g1,TR5368_c0_g1	0.999256171704728	0.99961224072797	0.0524017467248908
GO:0051234	establishment of localization	BP	12	229	172	1627	TR3971_c0_g1,TR8106_c0_g1,TR4227_c0_g1,TR5368_c0_g1,TR14438_c0_g1,TR18062_c0_g1,TR4761_c0_g1,TR3407_c0_g1,TR1758_c0_g1,TR1136_c0_g1,TR4039_c0_g1,TR1000_c0_g1	0.999256171704728	0.99961224072797	0.0524017467248908
GO:0051179	localization	BP	12	231	172	1627	TR3971_c0_g1,TR8106_c0_g1,TR4227_c0_g1,TR5368_c0_g1,TR14438_c0_g1,TR18062_c0_g1,TR4761_c0_g1,TR3407_c0_g1,TR1758_c0_g1,TR1136_c0_g1,TR4039_c0_g1,TR1000_c0_g1	0.999361451047556	0.99961224072797	0.051948051948052
GO:0022857	transmembrane transporter activity	MF	2	87	172	1627	TR1758_c0_g1,TR3407_c0_g1	0.999460050998412	0.99961224072797	0.0229885057471264
GO:0055085	transmembrane transport	BP	4	125	172	1627	TR8106_c0_g1,TR1758_c0_g1,TR4039_c0_g1,TR1000_c0_g1	0.99961224072797	0.99961224072797	0.032
