# Supplementary material for: Mining RNA-Seq Data to Depict How Penicillium digitatum Shapes Its Transcriptome in Response to Nanoemulsion
Source: Front Nutr. 2021 Sep 14;8:724419. doi: 10.3389/fnut.2021.724419 (PMC8476847; doi:10.3389/fnut.2021.724419)
Supplement: Supplementary file 2 [file Table_2.XLS]

ID	Description	Test	TestAll	Ref	RefAll	Pvalue	FDR	richFactor	Gene_id	KEGG_id	URL
ko00625	Chloroalkane and chloroalkene degradation	9	266	17	1723	0.000339879255973053	0.023564961747465	0.529411764705882	TR745_c0_g1|TR550_c0_g1|TR2198_c0_g1|TR14572_c0_g1|TR18223_c0_g2|TR4644_c0_g1|TR7141_c0_g1|TR4122_c0_g1|TR11560_c0_g1	K00121|K00121|K00128|K00128|K00128|K00128|K00128|K01560|K13953	http://www.kegg.jp/kegg-bin/show_pathway?ko00625+K00121+K00128+K01560+K13953
ko03030	DNA replication	13	266	29	1723	0.000141187185416279	0.023564961747465	0.448275862068966	TR1995_c0_g1|TR3717_c0_g1|TR6297_c0_g1|TR11028_c0_g1|TR4995_c0_g1|TR4995_c0_g2|TR14507_c0_g1|TR3892_c0_g1|TR3093_c0_g1|TR4444_c0_g1|TR5099_c0_g1|TR2263_c0_g1|TR1817_c0_g1	K02210|K02320|K02325|K02327|K02541|K02541|K02542|K02685|K03469|K03504|K04802|K10755|K10755	http://www.kegg.jp/kegg-bin/show_pathway?ko03030+K02210+K02320+K02325+K02327+K02541+K02542+K02685+K03469+K03504+K04802+K10755
ko03050	Proteasome	11	266	23	1723	0.000232481410136449	0.023564961747465	0.478260869565217	TR1589_c0_g1|TR4378_c0_g1|TR4477_c0_g1|TR2443_c0_g1|TR10860_c0_g1|TR2507_c0_g1|TR2739_c0_g1|TR12942_c0_g1|TR1642_c0_g1|TR3076_c0_g1|TR2492_c0_g1	K02726|K02728|K02734|K02735|K03028|K03029|K03035|K03036|K03037|K03064|K03066	http://www.kegg.jp/kegg-bin/show_pathway?ko03050+K02726+K02728+K02734+K02735+K03028+K03029+K03035+K03036+K03037+K03064+K03066
ko00630	Glyoxylate and dicarboxylate metabolism	12	266	31	1723	0.0012892470843131	0.0670408483842812	0.387096774193548	TR2386_c0_g1|TR867_c0_g2|TR4850_c0_g1|TR3140_c0_g1|TR2010_c0_g1|TR15125_c0_g1|TR2184_c0_g1|TR3817_c0_g1|TR2550_c0_g1|TR1310_c0_g1|TR16668_c0_g1|TR6632_c0_g1	K00015|K00281|K00600|K00626|K00830|K01091|K01455|K01647|K02437|K03781|K03781|K18123	http://www.kegg.jp/kegg-bin/show_pathway?ko00630+K00015+K00281+K00600+K00626+K00830+K01091+K01455+K01647+K02437+K03781+K18123
ko01100	Metabolic pathways	144	266	790	1723	0.0020038336057157	0.0833594779977732	0.182278481012658	TR2386_c0_g1|TR2529_c0_g1|TR7933_c0_g1|TR2442_c0_g1|TR2670_c0_g1|TR404_c0_g1|TR14578_c0_g1|TR745_c0_g1|TR550_c0_g1|TR2198_c0_g1|TR14572_c0_g1|TR18223_c0_g2|TR4644_c0_g1|TR7141_c0_g1|TR1601_s_0|TR6573_c0_g1|TR1976_c0_g1|TR4315_c0_g1|TR1411_c0_g1|TR945_c0_g1|TR16469_c0_g1|TR13248_c0_g1|TR2262_c0_g1|TR867_c0_g2|TR4903_c0_g1|TR2910_c0_g1|TR4486_c0_g1|TR1295_c0_g1|TR572_c0_g1|TR6032_c0_g1|TR2607_c0_g1…	K00015|K00058|K00077|K00101|K00102|K00106|K00108|K00121|K00121|K00128|K00128|K00128|K00128|K00128|K00147|K00167|K00222|K00223|K00227|K00262|K00276|K00276|K00276|K00281|K00297|K00306|K00306|K00365|K00383|K00480|K00480|K00505|K00505|K00549|K00600|K00626|K00667|K00668|K00681|K00681|K00693|K00698|K00700|K00721|K00799|K00804|K00826|K00830|K00831|K00844|K00868|K00931|K00949|K00965|K01057|K01070|K01078|…	http://www.kegg.jp/kegg-bin/show_pathway?ko01100+K00015+K00058+K00077+K00101+K00102+K00106+K00108+K00121+K00128+K00147+K00167+K00222+K00223+K00227+K00262+K00276+K00281+K00297+K00306+K00365+K00383+K00480+K00505+K00549+K00600+K00626+K00667+K00668+K00681+K00693+K00698+K00700+K00721+K00799+K00804+K00826+K00830+K00831+K00844+K00868+K00931+K00949+K00965+K01057+K01070+K01078+K01091+K01114+K01178+K01182+…
ko00981	Insect hormone biosynthesis	5	266	8	1723	0.00317401983098791	0.0884488838250879	0.625	TR2198_c0_g1|TR14572_c0_g1|TR18223_c0_g2|TR4644_c0_g1|TR7141_c0_g1	K00128|K00128|K00128|K00128|K00128	http://www.kegg.jp/kegg-bin/show_pathway?ko00981+K00128
ko00903	Limonene and pinene degradation	5	266	8	1723	0.00317401983098791	0.0884488838250879	0.625	TR2198_c0_g1|TR14572_c0_g1|TR18223_c0_g2|TR4644_c0_g1|TR7141_c0_g1	K00128|K00128|K00128|K00128|K00128	http://www.kegg.jp/kegg-bin/show_pathway?ko00903+K00128
ko00680	Methane metabolism	9	266	22	1723	0.00340188014711877	0.0884488838250879	0.409090909090909	TR2529_c0_g1|TR745_c0_g1|TR550_c0_g1|TR4850_c0_g1|TR2010_c0_g1|TR3800_c0_g1|TR224_c0_g1|TR1586_c0_g1|TR370_c0_g1	K00058|K00121|K00121|K00600|K00830|K00831|K01070|K01624|K03396	http://www.kegg.jp/kegg-bin/show_pathway?ko00680+K00058+K00121+K00600+K00830+K00831+K01070+K01624+K03396
ko00330	Arginine and proline metabolism	13	266	39	1723	0.00391545731216903	0.0886854675368854	0.333333333333333	TR2198_c0_g1|TR14572_c0_g1|TR18223_c0_g2|TR4644_c0_g1|TR7141_c0_g1|TR1601_s_0|TR4225_c0_g1|TR4889_c0_g1|TR14411_c0_g1|TR18740_c0_g1|TR4865_c0_g1|TR4305_c0_g1|TR6632_c0_g1	K00128|K00128|K00128|K00128|K00128|K00147|K00931|K01426|K01426|K01426|K01476|K14455|K18123	http://www.kegg.jp/kegg-bin/show_pathway?ko00330+K00128+K00147+K00931+K01426+K01476+K14455+K18123
ko00380	Tryptophan metabolism	12	266	35	1723	0.0042637244008118	0.0886854675368854	0.342857142857143	TR2198_c0_g1|TR14572_c0_g1|TR18223_c0_g2|TR4644_c0_g1|TR7141_c0_g1|TR3140_c0_g1|TR4889_c0_g1|TR14411_c0_g1|TR18740_c0_g1|TR1310_c0_g1|TR16668_c0_g1|TR18014_c0_g1	K00128|K00128|K00128|K00128|K00128|K00626|K01426|K01426|K01426|K03781|K03781|K03782	http://www.kegg.jp/kegg-bin/show_pathway?ko00380+K00128+K00626+K01426+K03781+K03782
ko00950	Isoquinoline alkaloid biosynthesis	6	266	13	1723	0.00843980885796428	0.158160174291589	0.461538461538462	TR16469_c0_g1|TR13248_c0_g1|TR2262_c0_g1|TR10863_c0_g1|TR4242_c0_g1|TR4305_c0_g1	K00276|K00276|K00276|K00505|K00505|K14455	http://www.kegg.jp/kegg-bin/show_pathway?ko00950+K00276+K00505+K14455
ko00360	Phenylalanine metabolism	9	266	25	1723	0.00912462543989935	0.158160174291589	0.36	TR16469_c0_g1|TR13248_c0_g1|TR2262_c0_g1|TR4889_c0_g1|TR14411_c0_g1|TR18740_c0_g1|TR18014_c0_g1|TR2285_c0_g1|TR4305_c0_g1	K00276|K00276|K00276|K01426|K01426|K01426|K03782|K10775|K14455	http://www.kegg.jp/kegg-bin/show_pathway?ko00360+K00276+K01426+K03782+K10775+K14455
ko01110	Biosynthesis of secondary metabolites	64	266	322	1723	0.0104564716021542	0.167303545634468	0.198757763975155	TR2386_c0_g1|TR2529_c0_g1|TR7933_c0_g1|TR404_c0_g1|TR745_c0_g1|TR550_c0_g1|TR2198_c0_g1|TR14572_c0_g1|TR18223_c0_g2|TR4644_c0_g1|TR7141_c0_g1|TR1601_s_0|TR6573_c0_g1|TR1976_c0_g1|TR4315_c0_g1|TR1411_c0_g1|TR16469_c0_g1|TR13248_c0_g1|TR2262_c0_g1|TR867_c0_g2|TR10863_c0_g1|TR4242_c0_g1|TR16159_c0_g1|TR4850_c0_g1|TR3140_c0_g1|TR3214_c0_g1|TR2303_c0_g1|TR1426_c0_g1|TR10247_c0_g1|TR2010_c0_g1|TR3800_c…	K00015|K00058|K00077|K00106|K00121|K00121|K00128|K00128|K00128|K00128|K00128|K00147|K00167|K00222|K00223|K00227|K00276|K00276|K00276|K00281|K00505|K00505|K00549|K00600|K00626|K00693|K00700|K00804|K00826|K00830|K00831|K00844|K00931|K01057|K01091|K01114|K01114|K01424|K01476|K01624|K01626|K01641|K01647|K01648|K01648|K01749|K01755|K01808|K01823|K01852|K01940|K02437|K03781|K03781|K03782|K04518|K07750|…	http://www.kegg.jp/kegg-bin/show_pathway?ko01110+K00015+K00058+K00077+K00106+K00121+K00128+K00147+K00167+K00222+K00223+K00227+K00276+K00281+K00505+K00549+K00600+K00626+K00693+K00700+K00804+K00826+K00830+K00831+K00844+K00931+K01057+K01091+K01114+K01424+K01476+K01624+K01626+K01641+K01647+K01648+K01749+K01755+K01808+K01823+K01852+K01940+K02437+K03781+K03782+K04518+K07750+K09829+K10775+K12659+K13830+…
ko00410	beta-Alanine metabolism	8	266	22	1723	0.0129332956219643	0.192151820669184	0.363636363636364	TR2198_c0_g1|TR14572_c0_g1|TR18223_c0_g2|TR4644_c0_g1|TR7141_c0_g1|TR16469_c0_g1|TR13248_c0_g1|TR2262_c0_g1	K00128|K00128|K00128|K00128|K00128|K00276|K00276|K00276	http://www.kegg.jp/kegg-bin/show_pathway?ko00410+K00128+K00276
ko00350	Tyrosine metabolism	10	266	32	1723	0.0179310033825373	0.248643246904517	0.3125	TR745_c0_g1|TR550_c0_g1|TR16469_c0_g1|TR13248_c0_g1|TR2262_c0_g1|TR10863_c0_g1|TR4242_c0_g1|TR18671_c0_g1|TR11560_c0_g1|TR4305_c0_g1	K00121|K00121|K00276|K00276|K00276|K00505|K00505|K02510|K13953|K14455	http://www.kegg.jp/kegg-bin/show_pathway?ko00350+K00121+K00276+K00505+K02510+K13953+K14455
ko00232	Caffeine metabolism	2	266	2	1723	0.0237579566741692	0.294019950749402	1	TR404_c0_g1|TR1295_c0_g1	K00106|K00365	http://www.kegg.jp/kegg-bin/show_pathway?ko00232+K00106+K00365
ko04110	Cell cycle	12	266	43	1723	0.0247157002507653	0.294019950749402	0.27906976744186	TR3173_c0_g1|TR1995_c0_g1|TR14267_c0_g1|TR4995_c0_g1|TR4995_c0_g2|TR14507_c0_g1|TR5275_c0_g1|TR16955_c0_g1|TR5099_c0_g1|TR4635_c0_g1|TR2885_c0_g1|TR2786_c0_g1	K02178|K02210|K02214|K02541|K02541|K02542|K03355|K03357|K04802|K06636|K06639|K06641	http://www.kegg.jp/kegg-bin/show_pathway?ko04110+K02178+K02210+K02214+K02541+K02542+K03355+K03357+K04802+K06636+K06639+K06641
ko00071	Fatty acid degradation	9	266	29	1723	0.0254440341994675	0.294019950749402	0.310344827586207	TR745_c0_g1|TR550_c0_g1|TR2198_c0_g1|TR14572_c0_g1|TR18223_c0_g2|TR4644_c0_g1|TR7141_c0_g1|TR3140_c0_g1|TR11560_c0_g1	K00121|K00121|K00128|K00128|K00128|K00128|K00128|K00626|K13953	http://www.kegg.jp/kegg-bin/show_pathway?ko00071+K00121+K00128+K00626+K13953
ko01200	Carbon metabolism	21	266	90	1723	0.028248091701047	0.309242267043041	0.233333333333333	TR2529_c0_g1|TR745_c0_g1|TR550_c0_g1|TR867_c0_g2|TR4903_c0_g1|TR4850_c0_g1|TR3140_c0_g1|TR2010_c0_g1|TR3800_c0_g1|TR4558_c0_g1|TR11097_c0_g1|TR224_c0_g1|TR2184_c0_g1|TR1586_c0_g1|TR3817_c0_g1|TR4678_c0_g2|TR2550_c0_g1|TR370_c0_g1|TR1310_c0_g1|TR16668_c0_g1|TR4305_c0_g1	K00058|K00121|K00121|K00281|K00297|K00600|K00626|K00830|K00831|K00844|K01057|K01070|K01455|K01624|K01647|K01808|K02437|K03396|K03781|K03781|K14455	http://www.kegg.jp/kegg-bin/show_pathway?ko01200+K00058+K00121+K00281+K00297+K00600+K00626+K00830+K00831+K00844+K01057+K01070+K01455+K01624+K01647+K01808+K02437+K03396+K03781+K14455
ko00260	Glycine, serine and threonine metabolism	12	266	45	1723	0.0347960388183172	0.342406444963814	0.266666666666667	TR2529_c0_g1|TR14578_c0_g1|TR16469_c0_g1|TR13248_c0_g1|TR2262_c0_g1|TR867_c0_g2|TR2910_c0_g1|TR4486_c0_g1|TR4850_c0_g1|TR2010_c0_g1|TR3800_c0_g1|TR2550_c0_g1	K00058|K00108|K00276|K00276|K00276|K00281|K00306|K00306|K00600|K00830|K00831|K02437	http://www.kegg.jp/kegg-bin/show_pathway?ko00260+K00058+K00108+K00276+K00281+K00306+K00600+K00830+K00831+K02437
ko00310	Lysine degradation	8	266	26	1723	0.0362160662942496	0.342406444963814	0.307692307692308	TR2198_c0_g1|TR14572_c0_g1|TR18223_c0_g2|TR4644_c0_g1|TR7141_c0_g1|TR2910_c0_g1|TR4486_c0_g1|TR3140_c0_g1	K00128|K00128|K00128|K00128|K00128|K00306|K00306|K00626	http://www.kegg.jp/kegg-bin/show_pathway?ko00310+K00128+K00306+K00626
ko00100	Steroid biosynthesis	6	266	17	1723	0.0354353173825046	0.342406444963814	0.352941176470588	TR1976_c0_g1|TR4315_c0_g1|TR1411_c0_g1|TR14396_c0_g1|TR1227_c1_g1|TR2357_c0_g1	K00222|K00223|K00227|K01852|K07750|K09829	http://www.kegg.jp/kegg-bin/show_pathway?ko00100+K00222+K00223+K00227+K01852+K07750+K09829
ko00220	Arginine biosynthesis	6	266	18	1723	0.0464895860098114	0.386793355601631	0.333333333333333	TR945_c0_g1|TR4865_c0_g1|TR1735_c0_g1|TR3843_c0_g1|TR16592_c0_g1|TR4305_c0_g1	K00262|K01476|K01755|K01940|K12659|K14455	http://www.kegg.jp/kegg-bin/show_pathway?ko00220+K00262+K01476+K01755+K01940+K12659+K14455
ko03410	Base excision repair	6	266	18	1723	0.0464895860098114	0.386793355601631	0.333333333333333	TR6297_c0_g1|TR11028_c0_g1|TR4444_c0_g1|TR3912_c0_g1|TR5099_c0_g1|TR2866_c0_g1	K02325|K02327|K03504|K03648|K04802|K10771	http://www.kegg.jp/kegg-bin/show_pathway?ko03410+K02325+K02327+K03504+K03648+K04802+K10771
ko04530	Tight junction	6	266	18	1723	0.0464895860098114	0.386793355601631	0.333333333333333	TR4709_c0_g1|TR5099_c0_g1|TR4735_c0_g1|TR420_c0_g1|TR420_c0_g2|TR3242_c0_g1	K04513|K04802|K05755|K07374|K07374|K10352	http://www.kegg.jp/kegg-bin/show_pathway?ko04530+K04513+K04802+K05755+K07374+K10352
ko00332	Carbapenem biosynthesis	2	266	3	1723	0.063984967568143	0.396981813762545	0.666666666666667	TR1601_s_0|TR4225_c0_g1	K00147|K00931	http://www.kegg.jp/kegg-bin/show_pathway?ko00332+K00147+K00931
ko00720	Carbon fixation pathways in prokaryotes	4	266	10	1723	0.0542587273059666	0.396981813762545	0.4	TR4903_c0_g1|TR3140_c0_g1|TR1419_c0_g1|TR4128_c0_g1	K00297|K00626|K01648|K01648	http://www.kegg.jp/kegg-bin/show_pathway?ko00720+K00297+K00626+K01648
ko04112	Cell cycle - Caulobacter	2	266	3	1723	0.063984967568143	0.396981813762545	0.666666666666667	TR2813_c0_g1|TR10340_c0_g1	K01358|K03544	http://www.kegg.jp/kegg-bin/show_pathway?ko04112+K01358+K03544
ko04111	Cell cycle - yeast	16	266	71	1723	0.0687083908435174	0.396981813762545	0.225352112676056	TR3173_c0_g1|TR1995_c0_g1|TR14267_c0_g1|TR4995_c0_g1|TR4995_c0_g2|TR14507_c0_g1|TR5275_c0_g1|TR16955_c0_g1|TR3475_c0_g1|TR4635_c0_g1|TR2885_c0_g1|TR2786_c0_g1|TR2177_c0_g1|TR18088_c0_g1|TR5031_c0_g1|TR3602_c0_g1	K02178|K02210|K02214|K02541|K02541|K02542|K03355|K03357|K04563|K06636|K06639|K06641|K06674|K06678|K09175|K11272	http://www.kegg.jp/kegg-bin/show_pathway?ko04111+K02178+K02210+K02214+K02541+K02542+K03355+K03357+K04563+K06636+K06639+K06641+K06674+K06678+K09175+K11272
ko04975	Fat digestion and absorption	2	266	3	1723	0.063984967568143	0.396981813762545	0.666666666666667	TR3140_c0_g1|TR4305_c0_g1	K00626|K14455	http://www.kegg.jp/kegg-bin/show_pathway?ko04975+K00626+K14455
ko01120	Microbial metabolism in diverse environments	38	266	193	1723	0.0546140047039319	0.396981813762545	0.196891191709845	TR2386_c0_g1|TR2529_c0_g1|TR404_c0_g1|TR745_c0_g1|TR550_c0_g1|TR2198_c0_g1|TR14572_c0_g1|TR18223_c0_g2|TR4644_c0_g1|TR7141_c0_g1|TR945_c0_g1|TR4903_c0_g1|TR1295_c0_g1|TR6032_c0_g1|TR2607_c0_g1|TR4850_c0_g1|TR3140_c0_g1|TR2010_c0_g1|TR3800_c0_g1|TR4558_c0_g1|TR11097_c0_g1|TR224_c0_g1|TR4889_c0_g1|TR14411_c0_g1|TR18740_c0_g1|TR4122_c0_g1|TR4478_c0_g1|TR1586_c0_g1|TR3817_c0_g1|TR1419_c0_g1|TR4128_c0…	K00015|K00058|K00106|K00121|K00121|K00128|K00128|K00128|K00128|K00128|K00262|K00297|K00365|K00480|K00480|K00600|K00626|K00830|K00831|K00844|K01057|K01070|K01426|K01426|K01426|K01560|K01621|K01624|K01647|K01648|K01648|K01749|K01808|K02510|K03396|K06035|K13953|K14455	http://www.kegg.jp/kegg-bin/show_pathway?ko01120+K00015+K00058+K00106+K00121+K00128+K00262+K00297+K00365+K00480+K00600+K00626+K00830+K00831+K00844+K01057+K01070+K01426+K01560+K01621+K01624+K01647+K01648+K01749+K01808+K02510+K03396+K06035+K13953+K14455
ko03430	Mismatch repair	6	266	19	1723	0.0594614572931973	0.396981813762545	0.315789473684211	TR11028_c0_g1|TR4444_c0_g1|TR5099_c0_g1|TR16218_c0_g1|TR2263_c0_g1|TR1817_c0_g1	K02327|K03504|K04802|K08735|K10755|K10755	http://www.kegg.jp/kegg-bin/show_pathway?ko03430+K02327+K03504+K04802+K08735+K10755
ko00626	Naphthalene degradation	5	266	15	1723	0.0676234056486343	0.396981813762545	0.333333333333333	TR745_c0_g1|TR550_c0_g1|TR6032_c0_g1|TR2607_c0_g1|TR11560_c0_g1	K00121|K00121|K00480|K00480|K13953	http://www.kegg.jp/kegg-bin/show_pathway?ko00626+K00121+K00480+K13953
ko00910	Nitrogen metabolism	5	266	15	1723	0.0676234056486343	0.396981813762545	0.333333333333333	TR945_c0_g1|TR2184_c0_g1|TR706_c0_g1|TR4768_c0_g1|TR3407_c0_g1	K00262|K01455|K01673|K01725|K02575	http://www.kegg.jp/kegg-bin/show_pathway?ko00910+K00262+K01455+K01673+K01725+K02575
ko00770	Pantothenate and CoA biosynthesis	7	266	24	1723	0.0638057403379252	0.396981813762545	0.291666666666667	TR7933_c0_g1|TR2198_c0_g1|TR14572_c0_g1|TR18223_c0_g2|TR4644_c0_g1|TR7141_c0_g1|TR10247_c0_g1	K00077|K00128|K00128|K00128|K00128|K00128|K00826	http://www.kegg.jp/kegg-bin/show_pathway?ko00770+K00077+K00128+K00826
ko00960	Tropane, piperidine and pyridine alkaloid biosynthesis	4	266	10	1723	0.0542587273059666	0.396981813762545	0.4	TR16469_c0_g1|TR13248_c0_g1|TR2262_c0_g1|TR4305_c0_g1	K00276|K00276|K00276|K14455	http://www.kegg.jp/kegg-bin/show_pathway?ko00960+K00276+K14455
ko04966	Collecting duct acid secretion	3	266	7	1723	0.0788711205605193	0.443383596664541	0.428571428571429	TR1758_c0_g1|TR2654_c0_g1|TR3034_c0_g1	K02145|K02147|K02153	http://www.kegg.jp/kegg-bin/show_pathway?ko04966+K02145+K02147+K02153
ko00010	Glycolysis / Gluconeogenesis	10	266	41	1723	0.0877747481583128	0.48045125307708	0.24390243902439	TR745_c0_g1|TR550_c0_g1|TR2198_c0_g1|TR14572_c0_g1|TR18223_c0_g2|TR4644_c0_g1|TR7141_c0_g1|TR4558_c0_g1|TR1586_c0_g1|TR11560_c0_g1	K00121|K00121|K00128|K00128|K00128|K00128|K00128|K00844|K01624|K13953	http://www.kegg.jp/kegg-bin/show_pathway?ko00010+K00121+K00128+K00844+K01624+K13953
ko00620	Pyruvate metabolism	9	266	36	1723	0.0902398517172896	0.481279209158878	0.25	TR2442_c0_g1|TR2670_c0_g1|TR2198_c0_g1|TR14572_c0_g1|TR18223_c0_g2|TR4644_c0_g1|TR7141_c0_g1|TR3140_c0_g1|TR11054_c0_g1	K00101|K00102|K00128|K00128|K00128|K00128|K00128|K00626|K21618	http://www.kegg.jp/kegg-bin/show_pathway?ko00620+K00101+K00102+K00128+K00626+K21618
ko00250	Alanine, aspartate and glutamate metabolism	7	266	27	1723	0.109321288922217	0.509219033770487	0.259259259259259	TR945_c0_g1|TR2010_c0_g1|TR11437_c0_g1|TR1735_c0_g1|TR3843_c0_g1|TR3703_c0_g1|TR4305_c0_g1	K00262|K00830|K01424|K01755|K01940|K01955|K14455	http://www.kegg.jp/kegg-bin/show_pathway?ko00250+K00262+K00830+K01424+K01755+K01940+K01955+K14455
ko00053	Ascorbate and aldarate metabolism	5	266	17	1723	0.107690421896625	0.509219033770487	0.294117647058824	TR2198_c0_g1|TR14572_c0_g1|TR18223_c0_g2|TR4644_c0_g1|TR7141_c0_g1	K00128|K00128|K00128|K00128|K00128	http://www.kegg.jp/kegg-bin/show_pathway?ko00053+K00128
ko00480	Glutathione metabolism	7	266	27	1723	0.109321288922217	0.509219033770487	0.259259259259259	TR572_c0_g1|TR10950_c0_g1|TR413_c0_g1|TR3517_c0_g1|TR14304_c0_g1|TR794_c0_g1|TR423_c0_g1	K00383|K00681|K00681|K00799|K01469|K10808|K11204	http://www.kegg.jp/kegg-bin/show_pathway?ko00480+K00383+K00681+K00799+K01469+K10808+K11204
ko00591	Linoleic acid metabolism	2	266	4	1723	0.115063916284677	0.509219033770487	0.5	TR86_c1_g1|TR4236_c0_g1	K17862|K17863	http://www.kegg.jp/kegg-bin/show_pathway?ko00591+K17862+K17863
ko04212	Longevity regulating pathway - worm	6	266	22	1723	0.109976721463713	0.509219033770487	0.272727272727273	TR3517_c0_g1|TR2813_c0_g1|TR1310_c0_g1|TR16668_c0_g1|TR3246_c0_g1|TR423_c0_g1	K00799|K01358|K03781|K03781|K04441|K11204	http://www.kegg.jp/kegg-bin/show_pathway?ko04212+K00799+K01358+K03781+K04441+K11204
ko04016	MAPK signaling pathway - plant	2	266	4	1723	0.115063916284677	0.509219033770487	0.5	TR1310_c0_g1|TR16668_c0_g1	K03781|K03781	http://www.kegg.jp/kegg-bin/show_pathway?ko04016+K03781
ko00670	One carbon pool by folate	4	266	12	1723	0.0996468371278516	0.509219033770487	0.333333333333333	TR4903_c0_g1|TR4850_c0_g1|TR2381_c0_g1|TR472_c0_g1	K00297|K00600|K00604|K01934	http://www.kegg.jp/kegg-bin/show_pathway?ko00670+K00297+K00600+K00604+K01934
ko00830	Retinol metabolism	3	266	8	1723	0.112217625065828	0.509219033770487	0.375	TR745_c0_g1|TR550_c0_g1|TR11560_c0_g1	K00121|K00121|K13953	http://www.kegg.jp/kegg-bin/show_pathway?ko00830+K00121+K13953
ko00460	Cyanoamino acid metabolism	5	266	18	1723	0.131229204930014	0.524916819720057	0.277777777777778	TR4850_c0_g1|TR10950_c0_g1|TR413_c0_g1|TR11437_c0_g1|TR2184_c0_g1	K00600|K00681|K00681|K01424|K01455	http://www.kegg.jp/kegg-bin/show_pathway?ko00460+K00600+K00681+K01424+K01455
ko00051	Fructose and mannose metabolism	6	266	23	1723	0.130524016729116	0.524916819720057	0.260869565217391	TR4558_c0_g1|TR1586_c0_g1|TR4678_c0_g2|TR12171_c0_g1|TR41_c0_g1|TR11249_c0_g1	K00844|K01624|K01808|K17497|K17742|K17742	http://www.kegg.jp/kegg-bin/show_pathway?ko00051+K00844+K01624+K01808+K17497+K17742
ko00340	Histidine metabolism	5	266	18	1723	0.131229204930014	0.524916819720057	0.277777777777778	TR2198_c0_g1|TR14572_c0_g1|TR18223_c0_g2|TR4644_c0_g1|TR7141_c0_g1	K00128|K00128|K00128|K00128|K00128	http://www.kegg.jp/kegg-bin/show_pathway?ko00340+K00128
ko04113	Meiosis - yeast	12	266	55	1723	0.128550646888559	0.524916819720057	0.218181818181818	TR3173_c0_g1|TR1995_c0_g1|TR14267_c0_g1|TR4995_c0_g1|TR4995_c0_g2|TR14507_c0_g1|TR5275_c0_g1|TR16955_c0_g1|TR3475_c0_g1|TR4635_c0_g1|TR2885_c0_g1|TR3757_c0_g1	K02178|K02210|K02214|K02541|K02541|K02542|K03355|K03357|K04563|K06636|K06639|K12763	http://www.kegg.jp/kegg-bin/show_pathway?ko04113+K02178+K02210+K02214+K02541+K02542+K03355+K03357+K04563+K06636+K06639+K12763
ko04145	Phagosome	6	266	23	1723	0.130524016729116	0.524916819720057	0.260869565217391	TR1758_c0_g1|TR2654_c0_g1|TR3034_c0_g1|TR420_c0_g1|TR420_c0_g2|TR3907_c0_g1	K02145|K02147|K02153|K07374|K07374|K07375	http://www.kegg.jp/kegg-bin/show_pathway?ko04145+K02145+K02147+K02153+K07374+K07375
ko00520	Amino sugar and nucleotide sugar metabolism	10	266	46	1723	0.159710762714857	0.582804186748952	0.217391304347826	TR4442_c0_g1|TR1831_c0_g1|TR4558_c0_g1|TR140_c0_g1|TR4091_c0_g1|TR4855_c0_g1|TR12998_c0_g1|TR564_c0_g1|TR14334_c0_g1|TR12171_c0_g1	K00326|K00698|K00844|K00965|K01207|K01209|K01233|K01784|K01836|K17497	http://www.kegg.jp/kegg-bin/show_pathway?ko00520+K00326+K00698+K00844+K00965+K01207+K01209+K01233+K01784+K01836+K17497
ko00982	Drug metabolism - cytochrome P450	4	266	14	1723	0.157574014891063	0.582804186748952	0.285714285714286	TR745_c0_g1|TR550_c0_g1|TR3517_c0_g1|TR11560_c0_g1	K00121|K00121|K00799|K13953	http://www.kegg.jp/kegg-bin/show_pathway?ko00982+K00121+K00799+K13953
ko04810	Regulation of actin cytoskeleton	5	266	19	1723	0.156860543371735	0.582804186748952	0.263157894736842	TR4709_c0_g1|TR4735_c0_g1|TR4954_c0_g1|TR2734_c0_g1|TR3242_c0_g1	K04513|K05755|K05767|K05767|K10352	http://www.kegg.jp/kegg-bin/show_pathway?ko04810+K04513+K05755+K05767+K10352
ko00900	Terpenoid backbone biosynthesis	4	266	14	1723	0.157574014891063	0.582804186748952	0.285714285714286	TR3140_c0_g1|TR1426_c0_g1|TR18445_c0_g1|TR14532_c0_g1	K00626|K00804|K01641|K01823	http://www.kegg.jp/kegg-bin/show_pathway?ko00900+K00626+K00804+K01641+K01823
ko00280	Valine, leucine and isoleucine degradation	9	266	40	1723	0.151424233305383	0.582804186748952	0.225	TR2198_c0_g1|TR14572_c0_g1|TR18223_c0_g2|TR4644_c0_g1|TR7141_c0_g1|TR6573_c0_g1|TR3140_c0_g1|TR10247_c0_g1|TR18445_c0_g1	K00128|K00128|K00128|K00128|K00128|K00167|K00626|K00826|K01641	http://www.kegg.jp/kegg-bin/show_pathway?ko00280+K00128+K00167+K00626+K00826+K01641
ko00627	Aminobenzoate degradation	3	266	11	1723	0.23418618464195	0.667270224733228	0.272727272727273	TR4889_c0_g1|TR14411_c0_g1|TR18740_c0_g1	K01426|K01426|K01426	http://www.kegg.jp/kegg-bin/show_pathway?ko00627+K01426
ko00965	Betalain biosynthesis	2	266	6	1723	0.233694177192309	0.667270224733228	0.333333333333333	TR10863_c0_g1|TR4242_c0_g1	K00505|K00505	http://www.kegg.jp/kegg-bin/show_pathway?ko00965+K00505
ko00710	Carbon fixation in photosynthetic organisms	4	266	16	1723	0.224898129600827	0.667270224733228	0.25	TR4478_c0_g1|TR1586_c0_g1|TR4678_c0_g2|TR4305_c0_g1	K01621|K01624|K01808|K14455	http://www.kegg.jp/kegg-bin/show_pathway?ko00710+K01621+K01624+K01808+K14455
ko00983	Drug metabolism - other enzymes	4	266	16	1723	0.224898129600827	0.667270224733228	0.25	TR404_c0_g1|TR3517_c0_g1|TR18014_c0_g1|TR794_c0_g1	K00106|K00799|K03782|K10808	http://www.kegg.jp/kegg-bin/show_pathway?ko00983+K00106+K00799+K03782+K10808
ko00052	Galactose metabolism	5	266	21	1723	0.213453931005625	0.667270224733228	0.238095238095238	TR4558_c0_g1|TR140_c0_g1|TR5860_c0_g1|TR564_c0_g1|TR14268_c0_g1	K00844|K00965|K01182|K01784|K04618	http://www.kegg.jp/kegg-bin/show_pathway?ko00052+K00844+K00965+K01182+K01784+K04618
ko04540	Gap junction	3	266	10	1723	0.190833773020618	0.667270224733228	0.3	TR420_c0_g1|TR420_c0_g2|TR3907_c0_g1	K07374|K07374|K07375	http://www.kegg.jp/kegg-bin/show_pathway?ko04540+K07374+K07375
ko00561	Glycerolipid metabolism	6	266	26	1723	0.201743606743245	0.667270224733228	0.230769230769231	TR2198_c0_g1|TR14572_c0_g1|TR18223_c0_g2|TR4644_c0_g1|TR7141_c0_g1|TR567_c0_g1	K00128|K00128|K00128|K00128|K00128|K06116	http://www.kegg.jp/kegg-bin/show_pathway?ko00561+K00128+K06116
ko04670	Leukocyte transendothelial migration	2	266	6	1723	0.233694177192309	0.667270224733228	0.333333333333333	TR3246_c0_g1|TR4709_c0_g1	K04441|K04513	http://www.kegg.jp/kegg-bin/show_pathway?ko04670+K04441+K04513
ko00980	Metabolism of xenobiotics by cytochrome P450	4	266	16	1723	0.224898129600827	0.667270224733228	0.25	TR745_c0_g1|TR550_c0_g1|TR3517_c0_g1|TR11560_c0_g1	K00121|K00121|K00799|K13953	http://www.kegg.jp/kegg-bin/show_pathway?ko00980+K00121+K00799+K13953
ko04380	Osteoclast differentiation	2	266	6	1723	0.233694177192309	0.667270224733228	0.333333333333333	TR3246_c0_g1|TR12812_c0_g1	K04441|K08008	http://www.kegg.jp/kegg-bin/show_pathway?ko04380+K04441+K08008
ko04115	p53 signaling pathway	2	266	6	1723	0.233694177192309	0.667270224733228	0.333333333333333	TR2786_c0_g1|TR794_c0_g1	K06641|K10808	http://www.kegg.jp/kegg-bin/show_pathway?ko04115+K06641+K10808
ko00240	Pyrimidine metabolism	4	266	16	1723	0.224898129600827	0.667270224733228	0.25	TR1050_c0_g1|TR3703_c0_g1|TR794_c0_g1|TR1410_c0_g1	K01240|K01955|K10808|K16330	http://www.kegg.jp/kegg-bin/show_pathway?ko00240+K01240+K01955+K10808+K16330
ko04622	RIG-I-like receptor signaling pathway	2	266	6	1723	0.233694177192309	0.667270224733228	0.333333333333333	TR3246_c0_g1|TR14446_c0_g1	K04441|K09578	http://www.kegg.jp/kegg-bin/show_pathway?ko04622+K04441+K09578
ko00072	Synthesis and degradation of ketone bodies	2	266	6	1723	0.233694177192309	0.667270224733228	0.333333333333333	TR3140_c0_g1|TR18445_c0_g1	K00626|K01641	http://www.kegg.jp/kegg-bin/show_pathway?ko00072+K00626+K01641
ko00430	Taurine and hypotaurine metabolism	2	266	6	1723	0.233694177192309	0.667270224733228	0.333333333333333	TR10950_c0_g1|TR413_c0_g1	K00681|K00681	http://www.kegg.jp/kegg-bin/show_pathway?ko00430+K00681
ko00750	Vitamin B6 metabolism	2	266	6	1723	0.233694177192309	0.667270224733228	0.333333333333333	TR3800_c0_g1|TR3431_c0_g1	K00831|K00868	http://www.kegg.jp/kegg-bin/show_pathway?ko00750+K00831+K00868
ko04614	Renin-angiotensin system	1	266	2	1723	0.285005827423335	0.778350217313482	0.5	TR548_c0_g1	K13289	http://www.kegg.jp/kegg-bin/show_pathway?ko04614+K13289
ko00740	Riboflavin metabolism	2	266	7	1723	0.295623399845024	0.778350217313482	0.285714285714286	TR1536_c0_g1|TR13817_c0_g1	K01078|K14654	http://www.kegg.jp/kegg-bin/show_pathway?ko00740+K01078+K14654
ko03010	Ribosome	11	266	59	1723	0.294955705037917	0.778350217313482	0.186440677966102	TR1694_c0_g1|TR2704_c0_g1|TR5155_c0_g1|TR2080_c0_g1|TR1145_c0_g1|TR365_c0_g2|TR1973_c0_g1|TR709_c0_g1|TR3494_c0_g1|TR1790_c0_g1|TR4317_c0_g1	K02873|K02880|K02923|K02930|K02936|K02942|K02957|K02958|K02981|K02984|K02985	http://www.kegg.jp/kegg-bin/show_pathway?ko03010+K02873+K02880+K02923+K02930+K02936+K02942+K02957+K02958+K02981+K02984+K02985
ko00450	Selenocompound metabolism	2	266	7	1723	0.295623399845024	0.778350217313482	0.285714285714286	TR16159_c0_g1|TR1047_c0_g1	K00549|K01874	http://www.kegg.jp/kegg-bin/show_pathway?ko00450+K00549+K01874
ko04122	Sulfur relay system	2	266	7	1723	0.295623399845024	0.778350217313482	0.285714285714286	TR4711_c0_g2|TR2338_c0_g1	K14171|K14171	http://www.kegg.jp/kegg-bin/show_pathway?ko04122+K14171
ko04270	Vascular smooth muscle contraction	2	266	7	1723	0.295623399845024	0.778350217313482	0.285714285714286	TR4709_c0_g1|TR3242_c0_g1	K04513|K10352	http://www.kegg.jp/kegg-bin/show_pathway?ko04270+K04513+K10352
ko01230	Biosynthesis of amino acids	18	266	103	1723	0.318425194909694	0.813395995572434	0.174757281553398	TR2529_c0_g1|TR1601_s_0|TR16159_c0_g1|TR4850_c0_g1|TR10247_c0_g1|TR3800_c0_g1|TR4225_c0_g1|TR4865_c0_g1|TR1586_c0_g1|TR10328_c0_g1|TR3817_c0_g1|TR1735_c0_g1|TR4678_c0_g2|TR3843_c0_g1|TR3538_c0_g1|TR16592_c0_g1|TR16205_c0_g1|TR4305_c0_g1	K00058|K00147|K00549|K00600|K00826|K00831|K00931|K01476|K01624|K01626|K01647|K01755|K01808|K01940|K04518|K12659|K13830|K14455	http://www.kegg.jp/kegg-bin/show_pathway?ko01230+K00058+K00147+K00549+K00600+K00826+K00831+K00931+K01476+K01624+K01626+K01647+K01755+K01808+K01940+K04518+K12659+K13830+K14455
ko00270	Cysteine and methionine metabolism	7	266	36	1723	0.315474162847233	0.813395995572434	0.194444444444444	TR2529_c0_g1|TR16159_c0_g1|TR10247_c0_g1|TR3800_c0_g1|TR906_c0_g1|TR423_c0_g1|TR4305_c0_g1	K00058|K00549|K00826|K00831|K01251|K11204|K14455	http://www.kegg.jp/kegg-bin/show_pathway?ko00270+K00058+K00549+K00826+K00831+K01251+K11204+K14455
ko00565	Ether lipid metabolism	3	266	13	1723	0.324576286694769	0.813395995572434	0.230769230769231	TR5854_c0_g1|TR13006_c0_g1|TR2889_c0_g1	K01114|K01114|K16794	http://www.kegg.jp/kegg-bin/show_pathway?ko00565+K01114+K16794
ko03440	Homologous recombination	3	266	13	1723	0.324576286694769	0.813395995572434	0.230769230769231	TR11028_c0_g1|TR4444_c0_g1|TR5849_c0_g1	K02327|K03504|K10877	http://www.kegg.jp/kegg-bin/show_pathway?ko03440+K02327+K03504+K10877
ko04520	Adherens junction	2	266	8	1723	0.356758658104756	0.8154483613823	0.25	TR1013_c0_g1|TR4709_c0_g1	K03115|K04513	http://www.kegg.jp/kegg-bin/show_pathway?ko04520+K03115+K04513
ko01220	Degradation of aromatic compounds	5	266	25	1723	0.340417942147564	0.8154483613823	0.2	TR745_c0_g1|TR550_c0_g1|TR6032_c0_g1|TR2607_c0_g1|TR11560_c0_g1	K00121|K00121|K00480|K00480|K13953	http://www.kegg.jp/kegg-bin/show_pathway?ko01220+K00121+K00480+K13953
ko00621	Dioxin degradation	2	266	8	1723	0.356758658104756	0.8154483613823	0.25	TR6032_c0_g1|TR2607_c0_g1	K00480|K00480	http://www.kegg.jp/kegg-bin/show_pathway?ko00621+K00480
ko03420	Nucleotide excision repair	6	266	31	1723	0.342180210155352	0.8154483613823	0.193548387096774	TR6297_c0_g1|TR11028_c0_g1|TR4444_c0_g1|TR5099_c0_g1|TR2263_c0_g1|TR1817_c0_g1	K02325|K02327|K03504|K04802|K10755|K10755	http://www.kegg.jp/kegg-bin/show_pathway?ko03420+K02325+K02327+K03504+K04802+K10755
ko00400	Phenylalanine, tyrosine and tryptophan biosynthesis	4	266	19	1723	0.335673369340348	0.8154483613823	0.210526315789474	TR10328_c0_g1|TR3538_c0_g1|TR16205_c0_g1|TR4305_c0_g1	K01626|K04518|K13830|K14455	http://www.kegg.jp/kegg-bin/show_pathway?ko00400+K01626+K04518+K13830+K14455
ko00624	Polycyclic aromatic hydrocarbon degradation	2	266	8	1723	0.356758658104756	0.8154483613823	0.25	TR6032_c0_g1|TR2607_c0_g1	K00480|K00480	http://www.kegg.jp/kegg-bin/show_pathway?ko00624+K00480
ko04917	Prolactin signaling pathway	2	266	8	1723	0.356758658104756	0.8154483613823	0.25	TR140_c0_g1|TR3246_c0_g1	K00965|K04441	http://www.kegg.jp/kegg-bin/show_pathway?ko04917+K00965+K04441
ko00230	Purine metabolism	7	266	37	1723	0.342321295968428	0.8154483613823	0.189189189189189	TR404_c0_g1|TR1295_c0_g1|TR18067_c0_g1|TR5804_c0_g1|TR14305_c0_g1|TR13706_c0_g1|TR794_c0_g1	K00106|K00365|K01487|K01487|K01488|K01515|K10808	http://www.kegg.jp/kegg-bin/show_pathway?ko00230+K00106+K00365+K01487+K01488+K01515+K10808
ko02024	Quorum sensing	3	266	14	1723	0.370122360823052	0.82780054893758	0.214285714285714	TR5854_c0_g1|TR13006_c0_g1|TR10328_c0_g1	K01114|K01114|K01626	http://www.kegg.jp/kegg-bin/show_pathway?ko02024+K01114+K01626
ko00643	Styrene degradation	3	266	14	1723	0.370122360823052	0.82780054893758	0.214285714285714	TR4889_c0_g1|TR14411_c0_g1|TR18740_c0_g1	K01426|K01426|K01426	http://www.kegg.jp/kegg-bin/show_pathway?ko00643+K01426
ko00791	Atrazine degradation	1	266	3	1723	0.395516257350931	0.839463076826466	0.333333333333333	TR3933_c0_g1	K06035	http://www.kegg.jp/kegg-bin/show_pathway?ko00791+K06035
ko04712	Circadian rhythm - plant	1	266	3	1723	0.395516257350931	0.839463076826466	0.333333333333333	TR1013_c0_g1	K03115	http://www.kegg.jp/kegg-bin/show_pathway?ko04712+K03115
ko00966	Glucosinolate biosynthesis	1	266	3	1723	0.395516257350931	0.839463076826466	0.333333333333333	TR10247_c0_g1	K00826	http://www.kegg.jp/kegg-bin/show_pathway?ko00966+K00826
ko00785	Lipoic acid metabolism	1	266	3	1723	0.395516257350931	0.839463076826466	0.333333333333333	TR1498_c0_g1	K03644	http://www.kegg.jp/kegg-bin/show_pathway?ko00785+K03644
ko00524	Neomycin, kanamycin and gentamicin biosynthesis	1	266	3	1723	0.395516257350931	0.839463076826466	0.333333333333333	TR4558_c0_g1	K00844	http://www.kegg.jp/kegg-bin/show_pathway?ko00524+K00844
ko04625	C-type lectin receptor signaling pathway	2	266	9	1723	0.415872200618623	0.839819589598773	0.222222222222222	TR3246_c0_g1|TR4709_c0_g1	K04441|K04513	http://www.kegg.jp/kegg-bin/show_pathway?ko04625+K04441+K04513
ko04216	Ferroptosis	2	266	9	1723	0.415872200618623	0.839819589598773	0.222222222222222	TR423_c0_g1|TR3547_c0_g1	K11204|K14685	http://www.kegg.jp/kegg-bin/show_pathway?ko04216+K11204+K14685
ko04114	Oocyte meiosis	5	266	27	1723	0.406455108732858	0.839819589598773	0.185185185185185	TR3173_c0_g1|TR5275_c0_g1|TR16955_c0_g1|TR3246_c0_g1|TR4635_c0_g1	K02178|K03355|K03357|K04441|K06636	http://www.kegg.jp/kegg-bin/show_pathway?ko04114+K02178+K03355+K03357+K04441+K06636
ko04611	Platelet activation	2	266	9	1723	0.415872200618623	0.839819589598773	0.222222222222222	TR3246_c0_g1|TR4709_c0_g1	K04441|K04513	http://www.kegg.jp/kegg-bin/show_pathway?ko04611+K04441+K04513
ko04914	Progesterone-mediated oocyte maturation	4	266	21	1723	0.411161845958852	0.839819589598773	0.19047619047619	TR3173_c0_g1|TR5275_c0_g1|TR16955_c0_g1|TR3246_c0_g1	K02178|K03355|K03357|K04441	http://www.kegg.jp/kegg-bin/show_pathway?ko04914+K02178+K03355+K03357+K04441
ko00970	Aminoacyl-tRNA biosynthesis	6	266	34	1723	0.431221837443293	0.862443674886586	0.176470588235294	TR2381_c0_g1|TR1386_c0_g1|TR3031_c0_g1|TR1047_c0_g1|TR14307_c0_g1|TR4061_c0_g1	K00604|K01867|K01873|K01874|K01883|K01886	http://www.kegg.jp/kegg-bin/show_pathway?ko00970+K00604+K01867+K01873+K01874+K01883+K01886
ko04218	Cellular senescence	4	266	23	1723	0.484745344971068	0.869333992959435	0.173913043478261	TR3246_c0_g1|TR2786_c0_g1|TR4474_c0_g1|TR18213_c0_g1	K04441|K06641|K10752|K10903	http://www.kegg.jp/kegg-bin/show_pathway?ko04218+K04441+K06641+K10752+K10903
ko00061	Fatty acid biosynthesis	2	266	10	1723	0.472131807518125	0.869333992959435	0.2	TR3556_c0_g1|TR245_c1_g1	K00667|K00668	http://www.kegg.jp/kegg-bin/show_pathway?ko00061+K00667+K00668
ko04068	FoxO signaling pathway	3	266	16	1723	0.458970732175934	0.869333992959435	0.1875	TR1310_c0_g1|TR16668_c0_g1|TR3246_c0_g1	K03781|K03781|K04441	http://www.kegg.jp/kegg-bin/show_pathway?ko04068+K03781+K04441
ko04142	Lysosome	5	266	28	1723	0.439251952335257	0.869333992959435	0.178571428571429	TR4701_c0_g1|TR2858_c0_g1|TR3971_c0_g1|TR7539_c0_g1|TR548_c0_g1	K01279|K01279|K12393|K12399|K13289	http://www.kegg.jp/kegg-bin/show_pathway?ko04142+K01279+K12393+K12399+K13289
ko04916	Melanogenesis	2	266	10	1723	0.472131807518125	0.869333992959435	0.2	TR10863_c0_g1|TR4242_c0_g1	K00505|K00505	http://www.kegg.jp/kegg-bin/show_pathway?ko04916+K00505
ko00510	N-Glycan biosynthesis	5	266	29	1723	0.471623114191784	0.869333992959435	0.172413793103448	TR4375_c0_g1|TR2236_c0_g1|TR4934_c0_g1|TR3155_c0_g1|TR4288_c0_g1	K00721|K03846|K03849|K05546|K12666	http://www.kegg.jp/kegg-bin/show_pathway?ko00510+K00721+K03846+K03849+K05546+K12666
ko04064	NF-kappa B signaling pathway	1	266	4	1723	0.489000371039682	0.869333992959435	0.25	TR1013_c0_g1	K03115	http://www.kegg.jp/kegg-bin/show_pathway?ko04064+K03115
ko00760	Nicotinate and nicotinamide metabolism	3	266	16	1723	0.458970732175934	0.869333992959435	0.1875	TR1050_c0_g1|TR14414_c0_g1|TR3395_c0_g1	K01240|K10524|K11121	http://www.kegg.jp/kegg-bin/show_pathway?ko00760+K01240+K10524+K11121
ko04626	Plant-pathogen interaction	1	266	4	1723	0.489000371039682	0.869333992959435	0.25	TR1753_c0_g1	K02358	http://www.kegg.jp/kegg-bin/show_pathway?ko04626+K02358
ko04015	Rap1 signaling pathway	2	266	10	1723	0.472131807518125	0.869333992959435	0.2	TR3246_c0_g1|TR4709_c0_g1	K04441|K04513	http://www.kegg.jp/kegg-bin/show_pathway?ko04015+K04441+K04513
ko04658	Th1 and Th2 cell differentiation	1	266	4	1723	0.489000371039682	0.869333992959435	0.25	TR3246_c0_g1	K04441	http://www.kegg.jp/kegg-bin/show_pathway?ko04658+K04441
ko04668	TNF signaling pathway	1	266	4	1723	0.489000371039682	0.869333992959435	0.25	TR3246_c0_g1	K04441	http://www.kegg.jp/kegg-bin/show_pathway?ko04668+K04441
ko04620	Toll-like receptor signaling pathway	1	266	4	1723	0.489000371039682	0.869333992959435	0.25	TR3246_c0_g1	K04441	http://www.kegg.jp/kegg-bin/show_pathway?ko04620+K04441
ko00500	Starch and sucrose metabolism	7	266	43	1723	0.504514581583823	0.889313838724027	0.162790697674419	TR3214_c0_g1|TR2303_c0_g1|TR4558_c0_g1|TR1821_c0_g1|TR5860_c0_g1|TR321_c1_g2|TR2747_c0_g1	K00693|K00700|K00844|K01178|K01182|K01210|K01210	http://www.kegg.jp/kegg-bin/show_pathway?ko00500+K00693+K00700+K00844+K01178+K01182+K01210
ko04722	Neurotrophin signaling pathway	2	266	11	1723	0.525008612601719	0.917662112782837	0.181818181818182	TR3246_c0_g1|TR4709_c0_g1	K04441|K04513	http://www.kegg.jp/kegg-bin/show_pathway?ko04722+K04441+K04513
ko04925	Aldosterone synthesis and secretion	1	266	5	1723	0.568073030320337	0.91872609337504	0.2	TR390_c0_g1	K08794	http://www.kegg.jp/kegg-bin/show_pathway?ko04925+K08794
ko04210	Apoptosis	2	266	12	1723	0.5742038083594	0.91872609337504	0.166666666666667	TR420_c0_g1|TR420_c0_g2	K07374|K07374	http://www.kegg.jp/kegg-bin/show_pathway?ko04210+K07374
ko00531	Glycosaminoglycan degradation	1	266	5	1723	0.568073030320337	0.91872609337504	0.2	TR4091_c0_g1	K01207	http://www.kegg.jp/kegg-bin/show_pathway?ko00531+K01207
ko04392	Hippo signaling pathway - multiple species	1	266	5	1723	0.568073030320337	0.91872609337504	0.2	TR5388_c0_g1	K20237	http://www.kegg.jp/kegg-bin/show_pathway?ko04392+K20237
ko04750	Inflammatory mediator regulation of TRP channels	1	266	5	1723	0.568073030320337	0.91872609337504	0.2	TR3246_c0_g1	K04441	http://www.kegg.jp/kegg-bin/show_pathway?ko04750+K04441
ko03015	mRNA surveillance pathway	5	266	32	1723	0.564493376345207	0.91872609337504	0.15625	TR4026_c0_g1|TR861_c0_g1|TR2699_c0_g1|TR2260_c0_g1|TR1584_c0_g1	K12882|K14376|K14397|K14408|K18655	http://www.kegg.jp/kegg-bin/show_pathway?ko03015+K12882+K14376+K14397+K14408+K18655
ko00030	Pentose phosphate pathway	4	266	25	1723	0.554402876277457	0.91872609337504	0.16	TR11097_c0_g1|TR4478_c0_g1|TR1586_c0_g1|TR4678_c0_g2	K01057|K01621|K01624|K01808	http://www.kegg.jp/kegg-bin/show_pathway?ko00030+K01057+K01621+K01624+K01808
ko00940	Phenylpropanoid biosynthesis	2	266	12	1723	0.5742038083594	0.91872609337504	0.166666666666667	TR18014_c0_g1|TR2285_c0_g1	K03782|K10775	http://www.kegg.jp/kegg-bin/show_pathway?ko00940+K03782+K10775
ko04721	Synaptic vesicle cycle	3	266	18	1723	0.542075686768196	0.91872609337504	0.166666666666667	TR1758_c0_g1|TR2654_c0_g1|TR3034_c0_g1	K02145|K02147|K02153	http://www.kegg.jp/kegg-bin/show_pathway?ko04721+K02145+K02147+K02153
ko04660	T cell receptor signaling pathway	2	266	12	1723	0.5742038083594	0.91872609337504	0.166666666666667	TR3246_c0_g1|TR4709_c0_g1	K04441|K04513	http://www.kegg.jp/kegg-bin/show_pathway?ko04660+K04441+K04513
ko00730	Thiamine metabolism	2	266	12	1723	0.5742038083594	0.91872609337504	0.166666666666667	TR1755_c0_g1|TR1536_c0_g1	K00949|K01078	http://www.kegg.jp/kegg-bin/show_pathway?ko00730+K00949+K01078
ko00780	Biotin metabolism	1	266	6	1723	0.634948800945942	0.964009858370482	0.166666666666667	TR1619_c0_g1	K01942	http://www.kegg.jp/kegg-bin/show_pathway?ko00780+K01942
ko00361	Chlorocyclohexane and chlorobenzene degradation	1	266	6	1723	0.634948800945942	0.964009858370482	0.166666666666667	TR4122_c0_g1	K01560	http://www.kegg.jp/kegg-bin/show_pathway?ko00361+K01560
ko00020	Citrate cycle (TCA cycle)	3	266	20	1723	0.617353696426096	0.964009858370482	0.15	TR3817_c0_g1|TR1419_c0_g1|TR4128_c0_g1	K01647|K01648|K01648	http://www.kegg.jp/kegg-bin/show_pathway?ko00020+K01647+K01648
ko00521	Streptomycin biosynthesis	1	266	6	1723	0.634948800945942	0.964009858370482	0.166666666666667	TR4558_c0_g1	K00844	http://www.kegg.jp/kegg-bin/show_pathway?ko00521+K00844
ko04659	Th17 cell differentiation	1	266	6	1723	0.634948800945942	0.964009858370482	0.166666666666667	TR3246_c0_g1	K04441	http://www.kegg.jp/kegg-bin/show_pathway?ko04659+K04441
ko04918	Thyroid hormone synthesis	1	266	6	1723	0.634948800945942	0.964009858370482	0.166666666666667	TR572_c0_g1	K00383	http://www.kegg.jp/kegg-bin/show_pathway?ko04918+K00383
ko04624	Toll and Imd signaling pathway	1	266	6	1723	0.634948800945942	0.964009858370482	0.166666666666667	TR3246_c0_g1	K04441	http://www.kegg.jp/kegg-bin/show_pathway?ko04624+K04441
ko00362	Benzoate degradation	1	266	7	1723	0.691503034462762	0.975824525418566	0.142857142857143	TR3140_c0_g1	K00626	http://www.kegg.jp/kegg-bin/show_pathway?ko00362+K00626
ko00650	Butanoate metabolism	2	266	15	1723	0.699028145612338	0.975824525418566	0.133333333333333	TR3140_c0_g1|TR18445_c0_g1	K00626|K01641	http://www.kegg.jp/kegg-bin/show_pathway?ko00650+K00626+K01641
ko04973	Carbohydrate digestion and absorption	1	266	7	1723	0.691503034462762	0.975824525418566	0.142857142857143	TR4558_c0_g1	K00844	http://www.kegg.jp/kegg-bin/show_pathway?ko04973+K00844
ko04657	IL-17 signaling pathway	1	266	7	1723	0.691503034462762	0.975824525418566	0.142857142857143	TR3246_c0_g1	K04441	http://www.kegg.jp/kegg-bin/show_pathway?ko04657+K04441
ko04213	Longevity regulating pathway - multiple species	3	266	21	1723	0.651719004837303	0.975824525418566	0.142857142857143	TR1310_c0_g1|TR16668_c0_g1|TR3395_c0_g1	K03781|K03781|K11121	http://www.kegg.jp/kegg-bin/show_pathway?ko04213+K03781+K11121
ko04010	MAPK signaling pathway	2	266	15	1723	0.699028145612338	0.975824525418566	0.133333333333333	TR3246_c0_g1|TR746_c0_g1	K04441|K04459	http://www.kegg.jp/kegg-bin/show_pathway?ko04010+K04441+K04459
ko04978	Mineral absorption	1	266	7	1723	0.691503034462762	0.975824525418566	0.142857142857143	TR3547_c0_g1	K14685	http://www.kegg.jp/kegg-bin/show_pathway?ko04978+K14685
ko04621	NOD-like receptor signaling pathway	2	266	14	1723	0.661168675423106	0.975824525418566	0.142857142857143	TR3246_c0_g1|TR4709_c0_g1	K04441|K04513	http://www.kegg.jp/kegg-bin/show_pathway?ko04621+K04441+K04513
ko04921	Oxytocin signaling pathway	2	266	15	1723	0.699028145612338	0.975824525418566	0.133333333333333	TR4709_c0_g1|TR390_c0_g1	K04513|K08794	http://www.kegg.jp/kegg-bin/show_pathway?ko04921+K04513+K08794
ko04550	Signaling pathways regulating pluripotency of stem cells	1	266	7	1723	0.691503034462762	0.975824525418566	0.142857142857143	TR3246_c0_g1	K04441	http://www.kegg.jp/kegg-bin/show_pathway?ko04550+K04441
ko04350	TGF-beta signaling pathway	1	266	7	1723	0.691503034462762	0.975824525418566	0.142857142857143	TR4709_c0_g1	K04513	http://www.kegg.jp/kegg-bin/show_pathway?ko04350+K04513
ko04310	Wnt signaling pathway	2	266	15	1723	0.699028145612338	0.975824525418566	0.133333333333333	TR1013_c0_g1|TR4709_c0_g1	K03115|K04513	http://www.kegg.jp/kegg-bin/show_pathway?ko04310+K03115+K04513
ko01210	2-Oxocarboxylic acid metabolism	4	266	33	1723	0.774159904179281	0.985720399372169	0.121212121212121	TR10247_c0_g1|TR3817_c0_g1|TR16592_c0_g1|TR4305_c0_g1	K00826|K01647|K12659|K14455	http://www.kegg.jp/kegg-bin/show_pathway?ko01210+K00826+K01647+K12659+K14455
ko04261	Adrenergic signaling in cardiomyocytes	1	266	11	1723	0.84282814142115	0.985720399372169	0.0909090909090909	TR3246_c0_g1	K04441	http://www.kegg.jp/kegg-bin/show_pathway?ko04261+K04441
ko04152	AMPK signaling pathway	2	266	19	1723	0.816867742645253	0.985720399372169	0.105263157894737	TR3214_c0_g1|TR11390_c0_g1	K00693|K08272	http://www.kegg.jp/kegg-bin/show_pathway?ko04152+K00693+K08272
ko04136	Autophagy - other	1	266	17	1723	0.943028144525785	0.985720399372169	0.0588235294117647	TR692_c0_g1	K08342	http://www.kegg.jp/kegg-bin/show_pathway?ko04136+K08342
ko04360	Axon guidance	1	266	11	1723	0.84282814142115	0.985720399372169	0.0909090909090909	TR4709_c0_g1	K04513	http://www.kegg.jp/kegg-bin/show_pathway?ko04360+K04513
ko04020	Calcium signaling pathway	1	266	11	1723	0.84282814142115	0.985720399372169	0.0909090909090909	TR390_c0_g1	K08794	http://www.kegg.jp/kegg-bin/show_pathway?ko04020+K08794
ko04024	cAMP signaling pathway	1	266	14	1723	0.905326541662339	0.985720399372169	0.0714285714285714	TR4709_c0_g1	K04513	http://www.kegg.jp/kegg-bin/show_pathway?ko04024+K04513
ko04022	cGMP-PKG signaling pathway	1	266	9	1723	0.77975509203653	0.985720399372169	0.111111111111111	TR4709_c0_g1	K04513	http://www.kegg.jp/kegg-bin/show_pathway?ko04022+K04513
ko04062	Chemokine signaling pathway	1	266	14	1723	0.905326541662339	0.985720399372169	0.0714285714285714	TR4709_c0_g1	K04513	http://www.kegg.jp/kegg-bin/show_pathway?ko04062+K04513
ko04728	Dopaminergic synapse	1	266	14	1723	0.905326541662339	0.985720399372169	0.0714285714285714	TR3246_c0_g1	K04441	http://www.kegg.jp/kegg-bin/show_pathway?ko04728+K04441
ko04144	Endocytosis	4	266	47	1723	0.947808076319393	0.985720399372169	0.0851063829787234	TR4709_c0_g1|TR4735_c0_g1|TR11397_c0_g1|TR1832_c0_g1	K04513|K05755|K07941|K12486	http://www.kegg.jp/kegg-bin/show_pathway?ko04144+K04513+K05755+K07941+K12486
ko01212	Fatty acid metabolism	3	266	25	1723	0.766834514998872	0.985720399372169	0.12	TR3140_c0_g1|TR3556_c0_g1|TR245_c1_g1	K00626|K00667|K00668	http://www.kegg.jp/kegg-bin/show_pathway?ko01212+K00626+K00667+K00668
ko04664	Fc epsilon RI signaling pathway	1	266	9	1723	0.77975509203653	0.985720399372169	0.111111111111111	TR3246_c0_g1	K04441	http://www.kegg.jp/kegg-bin/show_pathway?ko04664+K04441
ko04666	Fc gamma R-mediated phagocytosis	2	266	16	1723	0.733322061817538	0.985720399372169	0.125	TR4735_c0_g1|TR11397_c0_g1	K05755|K07941	http://www.kegg.jp/kegg-bin/show_pathway?ko04666+K05755+K07941
ko04510	Focal adhesion	1	266	9	1723	0.77975509203653	0.985720399372169	0.111111111111111	TR4709_c0_g1	K04513	http://www.kegg.jp/kegg-bin/show_pathway?ko04510+K04513
ko00790	Folate biosynthesis	1	266	8	1723	0.739323659656763	0.985720399372169	0.125	TR18502_c0_g1	K01495	http://www.kegg.jp/kegg-bin/show_pathway?ko00790+K01495
ko04922	Glucagon signaling pathway	1	266	14	1723	0.905326541662339	0.985720399372169	0.0714285714285714	TR3214_c0_g1	K00693	http://www.kegg.jp/kegg-bin/show_pathway?ko04922+K00693
ko00564	Glycerophospholipid metabolism	3	266	37	1723	0.941398730828026	0.985720399372169	0.0810810810810811	TR5854_c0_g1|TR13006_c0_g1|TR4185_c0_g1	K01114|K01114|K06128	http://www.kegg.jp/kegg-bin/show_pathway?ko00564+K01114+K06128
ko00563	Glycosylphosphatidylinositol (GPI)-anchor biosynthesis	1	266	15	1723	0.920062141380196	0.985720399372169	0.0666666666666667	TR4687_c0_g2	K05292	http://www.kegg.jp/kegg-bin/show_pathway?ko00563+K05292
ko04912	GnRH signaling pathway	1	266	12	1723	0.867248535335854	0.985720399372169	0.0833333333333333	TR3246_c0_g1	K04441	http://www.kegg.jp/kegg-bin/show_pathway?ko04912+K04441
ko04066	HIF-1 signaling pathway	1	266	14	1723	0.905326541662339	0.985720399372169	0.0714285714285714	TR4558_c0_g1	K00844	http://www.kegg.jp/kegg-bin/show_pathway?ko04066+K00844
ko00562	Inositol phosphate metabolism	2	266	22	1723	0.876245652754839	0.985720399372169	0.0909090909090909	TR5854_c0_g1|TR13006_c0_g1	K01114|K01114	http://www.kegg.jp/kegg-bin/show_pathway?ko00562+K01114
ko04910	Insulin signaling pathway	3	266	23	1723	0.713695539410349	0.985720399372169	0.130434782608696	TR3214_c0_g1|TR4558_c0_g1|TR4022_c0_g1	K00693|K00844|K07195	http://www.kegg.jp/kegg-bin/show_pathway?ko04910+K00693+K00844+K07195
ko04211	Longevity regulating pathway	2	266	19	1723	0.816867742645253	0.985720399372169	0.105263157894737	TR1310_c0_g1|TR16668_c0_g1	K03781|K03781	http://www.kegg.jp/kegg-bin/show_pathway?ko04211+K03781
ko04013	MAPK signaling pathway - fly	1	266	12	1723	0.867248535335854	0.985720399372169	0.0833333333333333	TR3246_c0_g1	K04441	http://www.kegg.jp/kegg-bin/show_pathway?ko04013+K04441
ko04011	MAPK signaling pathway - yeast	6	266	56	1723	0.885900373607124	0.985720399372169	0.107142857142857	TR1310_c0_g1|TR16668_c0_g1|TR3246_c0_g1|TR4709_c0_g1|TR3475_c0_g1|TR11098_c0_g1	K03781|K03781|K04441|K04513|K04563|K11233	http://www.kegg.jp/kegg-bin/show_pathway?ko04011+K03781+K04441+K04513+K04563+K11233
ko04137	Mitophagy - animal	1	266	16	1723	0.932511480017706	0.985720399372169	0.0625	TR1013_c0_g1	K03115	http://www.kegg.jp/kegg-bin/show_pathway?ko04137+K03115
ko04139	Mitophagy - yeast	3	266	24	1723	0.741342718352303	0.985720399372169	0.125	TR1013_c0_g1|TR3246_c0_g1|TR11098_c0_g1	K03115|K04441|K11233	http://www.kegg.jp/kegg-bin/show_pathway?ko04139+K03115+K04441+K11233
ko04150	mTOR signaling pathway	4	266	35	1723	0.81335507330451	0.985720399372169	0.114285714285714	TR1758_c0_g1|TR2654_c0_g1|TR4709_c0_g1|TR11390_c0_g1	K02145|K02147|K04513|K08272	http://www.kegg.jp/kegg-bin/show_pathway?ko04150+K02145+K02147+K04513+K08272
ko04217	Necroptosis	1	266	12	1723	0.867248535335854	0.985720399372169	0.0833333333333333	TR1738_c0_g1	K11251	http://www.kegg.jp/kegg-bin/show_pathway?ko04217+K11251
ko04972	Pancreatic secretion	1	266	10	1723	0.81393545698302	0.985720399372169	0.1	TR4709_c0_g1	K04513	http://www.kegg.jp/kegg-bin/show_pathway?ko04972+K04513
ko04928	Parathyroid hormone synthesis, secretion and action	1	266	10	1723	0.81393545698302	0.985720399372169	0.1	TR4709_c0_g1	K04513	http://www.kegg.jp/kegg-bin/show_pathway?ko04928+K04513
ko00040	Pentose and glucuronate interconversions	2	266	24	1723	0.905397879346704	0.985720399372169	0.0833333333333333	TR3499_c0_g1|TR655_c0_g1	K18107|K22539	http://www.kegg.jp/kegg-bin/show_pathway?ko00040+K18107+K22539
ko04146	Peroxisome	6	266	47	1723	0.756740296571977	0.985720399372169	0.127659574468085	TR404_c0_g1|TR2910_c0_g1|TR4486_c0_g1|TR2010_c0_g1|TR1310_c0_g1|TR16668_c0_g1	K00106|K00306|K00306|K00830|K03781|K03781	http://www.kegg.jp/kegg-bin/show_pathway?ko04146+K00106+K00306+K00830+K03781
ko04072	Phospholipase D signaling pathway	2	266	16	1723	0.733322061817538	0.985720399372169	0.125	TR4709_c0_g1|TR11397_c0_g1	K04513|K07941	http://www.kegg.jp/kegg-bin/show_pathway?ko04072+K04513+K07941
ko04151	PI3K-Akt signaling pathway	2	266	23	1723	0.891726615930504	0.985720399372169	0.0869565217391304	TR3214_c0_g1|TR2014_c0_g1	K00693|K09554	http://www.kegg.jp/kegg-bin/show_pathway?ko04151+K00693+K09554
ko00860	Porphyrin and chlorophyll metabolism	1	266	14	1723	0.905326541662339	0.985720399372169	0.0714285714285714	TR11077_c0_g1	K01749	http://www.kegg.jp/kegg-bin/show_pathway?ko00860+K01749
ko03320	PPAR signaling pathway	1	266	16	1723	0.932511480017706	0.985720399372169	0.0625	TR18445_c0_g1	K01641	http://www.kegg.jp/kegg-bin/show_pathway?ko03320+K01641
ko00640	Propanoate metabolism	2	266	21	1723	0.85875354528353	0.985720399372169	0.0952380952380952	TR6573_c0_g1|TR3140_c0_g1	K00167|K00626	http://www.kegg.jp/kegg-bin/show_pathway?ko00640+K00167+K00626
ko04014	Ras signaling pathway	2	266	20	1723	0.839035970002937	0.985720399372169	0.1	TR4709_c0_g1|TR11397_c0_g1	K04513|K07941	http://www.kegg.jp/kegg-bin/show_pathway?ko04014+K04513+K07941
ko04926	Relaxin signaling pathway	1	266	10	1723	0.81393545698302	0.985720399372169	0.1	TR3246_c0_g1	K04441	http://www.kegg.jp/kegg-bin/show_pathway?ko04926+K04441
ko04723	Retrograde endocannabinoid signaling	2	266	27	1723	0.937355188665778	0.985720399372169	0.0740740740740741	TR3246_c0_g1|TR16143_c0_g1	K04441|K15528	http://www.kegg.jp/kegg-bin/show_pathway?ko04723+K04441+K15528
ko03018	RNA degradation	3	266	37	1723	0.941398730828026	0.985720399372169	0.0810810810810811	TR11572_c0_g1|TR612_c0_g1|TR14621_c0_g1	K12584|K12617|K12619	http://www.kegg.jp/kegg-bin/show_pathway?ko03018+K12584+K12617+K12619
ko04071	Sphingolipid signaling pathway	2	266	26	1723	0.928046500136236	0.985720399372169	0.0769230769230769	TR3246_c0_g1|TR4709_c0_g1	K04441|K04513	http://www.kegg.jp/kegg-bin/show_pathway?ko04071+K04441+K04513
ko03040	Spliceosome	5	266	55	1723	0.943678769256829	0.985720399372169	0.0909090909090909	TR1191_c0_g1|TR3148_c0_g1|TR2453_c0_g1|TR16249_c0_g1|TR4026_c0_g1	K10599|K11086|K11087|K12827|K12882	http://www.kegg.jp/kegg-bin/show_pathway?ko03040+K10599+K11086+K11087+K12827+K12882
ko04919	Thyroid hormone signaling pathway	2	266	21	1723	0.85875354528353	0.985720399372169	0.0952380952380952	TR5854_c0_g1|TR13006_c0_g1	K01114|K01114	http://www.kegg.jp/kegg-bin/show_pathway?ko04919+K01114
ko02020	Two-component system	2	266	16	1723	0.733322061817538	0.985720399372169	0.125	TR3140_c0_g1|TR11098_c0_g1	K00626|K11233	http://www.kegg.jp/kegg-bin/show_pathway?ko02020+K00626+K11233
ko04120	Ubiquitin mediated proteolysis	4	266	45	1723	0.93458611053454	0.985720399372169	0.0888888888888889	TR5275_c0_g1|TR16955_c0_g1|TR1191_c0_g1|TR4249_c0_g1	K03355|K03357|K10599|K10684	http://www.kegg.jp/kegg-bin/show_pathway?ko04120+K03355+K03357+K10599+K10684
ko00290	Valine, leucine and isoleucine biosynthesis	1	266	12	1723	0.867248535335854	0.985720399372169	0.0833333333333333	TR10247_c0_g1	K00826	http://www.kegg.jp/kegg-bin/show_pathway?ko00290+K00826
ko00513	Various types of N-glycan biosynthesis	2	266	23	1723	0.891726615930504	0.985720399372169	0.0869565217391304	TR2236_c0_g1|TR4288_c0_g1	K03846|K12666	http://www.kegg.jp/kegg-bin/show_pathway?ko00513+K03846+K12666
ko04370	VEGF signaling pathway	1	266	9	1723	0.77975509203653	0.985720399372169	0.111111111111111	TR3246_c0_g1	K04441	http://www.kegg.jp/kegg-bin/show_pathway?ko04370+K04441
ko03022	Basal transcription factors	1	266	20	1723	0.965749293409918	0.989536221819029	0.05	TR10320_c0_g1	K03139	http://www.kegg.jp/kegg-bin/show_pathway?ko03022+K03139
ko00190	Oxidative phosphorylation	4	266	50	1723	0.963117956533172	0.989536221819029	0.08	TR10051_c0_g1|TR1758_c0_g1|TR2654_c0_g1|TR3034_c0_g1	K01535|K02145|K02147|K02153	http://www.kegg.jp/kegg-bin/show_pathway?ko00190+K01535+K02145+K02147+K02153
ko04141	Protein processing in endoplasmic reticulum	5	266	59	1723	0.963381642571692	0.989536221819029	0.0847457627118644	TR3155_c0_g1|TR14477_c0_g1|TR4288_c0_g1|TR1340_c0_g1|TR3207_c0_g1	K05546|K10080|K12666|K14026|K24348	http://www.kegg.jp/kegg-bin/show_pathway?ko04141+K05546+K10080+K12666+K14026+K24348
ko03008	Ribosome biogenesis in eukaryotes	4	266	52	1723	0.970892779322671	0.989929892642724	0.0769230769230769	TR1013_c0_g1|TR14621_c0_g1|TR6188_c0_g1|TR328_c0_g1	K03115|K12619|K13288|K14559	http://www.kegg.jp/kegg-bin/show_pathway?ko03008+K03115+K12619+K13288+K14559
ko04140	Autophagy - animal	1	266	33	1723	0.996266507803148	0.999487673907458	0.0303030303030303	TR692_c0_g1	K08342	http://www.kegg.jp/kegg-bin/show_pathway?ko04140+K08342
ko04138	Autophagy - yeast	3	266	54	1723	0.993762877154501	0.999487673907458	0.0555555555555556	TR4735_c0_g1|TR692_c0_g1|TR4227_c0_g1	K05755|K08342|K20179	http://www.kegg.jp/kegg-bin/show_pathway?ko04138+K05755+K08342+K20179
ko03013	RNA transport	4	266	63	1723	0.992581651839275	0.999487673907458	0.0634920634920635	TR4026_c0_g1|TR16153_c0_g1|TR452_c1_g1|TR1584_c0_g1	K12882|K14311|K14312|K18655	http://www.kegg.jp/kegg-bin/show_pathway?ko03013+K12882+K14311+K14312+K18655
ko04714	Thermogenesis	2	266	59	1723	0.999487673907458	0.999487673907458	0.0338983050847458	TR3246_c0_g1|TR14332_c0_g1	K04441|K11649	http://www.kegg.jp/kegg-bin/show_pathway?ko04714+K04441+K11649
