# Supplementary material for: Mining RNA-Seq Data to Depict How Penicillium digitatum Shapes Its Transcriptome in Response to Nanoemulsion
Source: Front Nutr. 2021 Sep 14;8:724419. doi: 10.3389/fnut.2021.724419 (PMC8476847; doi:10.3389/fnut.2021.724419)
Supplement: Supplementary file 4 [file Table_4.XLS]

ID	Description	Test	TestAll	Ref	RefAll	Pvalue	FDR	richFactor	Gene_id	KEGG_id	URL
ko00630	Glyoxylate and dicarboxylate metabolism	18	396	31	1723	2.28812412589838e-05	0.00569742907348695	0.580645161290323	TR2386_c0_g1|TR867_c0_g2|TR4850_c0_g1|TR3140_c0_g1|TR2010_c0_g1|TR15125_c0_g1|TR2184_c0_g1|TR862_c0_g1|TR38_c0_g2|TR25_c0_g2|TR283_c0_g1|TR3817_c0_g1|TR124_c0_g2|TR2077_c0_g1|TR2550_c0_g1|TR1310_c0_g1|TR16668_c0_g1|TR6632_c0_g1	K00015|K00281|K00600|K00626|K00830|K01091|K01455|K01637|K01638|K01647|K01647|K01647|K01681|K01895|K02437|K03781|K03781|K18123	http://www.kegg.jp/kegg-bin/show_pathway?ko00630+K00015+K00281+K00600+K00626+K00830+K01091+K01455+K01637+K01638+K01647+K01681+K01895+K02437+K03781+K18123
ko01100	Metabolic pathways	216	396	790	1723	4.9207697953987e-05	0.00612635839527138	0.273417721518987	TR2386_c0_g1|TR2529_c0_g1|TR7933_c0_g1|TR2442_c0_g1|TR2670_c0_g1|TR404_c0_g1|TR14578_c0_g1|TR745_c0_g1|TR550_c0_g1|TR2198_c0_g1|TR14572_c0_g1|TR18223_c0_g2|TR4644_c0_g1|TR7141_c0_g1|TR259_c0_g1|TR1601_s_0|TR6573_c0_g1|TR3288_c0_g1|TR1976_c0_g1|TR4315_c0_g1|TR1411_c0_g1|TR2420_c0_g1|TR945_c0_g1|TR16469_c0_g1|TR13248_c0_g1|TR2262_c0_g1|TR971_c0_g1|TR867_c0_g2|TR4903_c0_g1|TR2910_c0_g1|TR4486_c0_g1|…	K00015|K00058|K00077|K00101|K00102|K00106|K00108|K00121|K00121|K00128|K00128|K00128|K00128|K00128|K00135|K00147|K00167|K00167|K00222|K00223|K00227|K00232|K00262|K00276|K00276|K00276|K00276|K00281|K00297|K00306|K00306|K00306|K00365|K00383|K00480|K00480|K00480|K00480|K00505|K00505|K00549|K00600|K00606|K00626|K00667|K00668|K00681|K00681|K00693|K00698|K00698|K00698|K00700|K00720|K00721|K00799|K00804|…	http://www.kegg.jp/kegg-bin/show_pathway?ko01100+K00015+K00058+K00077+K00101+K00102+K00106+K00108+K00121+K00128+K00135+K00147+K00167+K00222+K00223+K00227+K00232+K00262+K00276+K00281+K00297+K00306+K00365+K00383+K00480+K00505+K00549+K00600+K00606+K00626+K00667+K00668+K00681+K00693+K00698+K00700+K00720+K00721+K00799+K00804+K00826+K00830+K00831+K00844+K00852+K00863+K00864+K00868+K00931+K00949+K00965+…
ko03030	DNA replication	15	396	29	1723	0.000632190551989546	0.0524718158151323	0.517241379310345	TR1995_c0_g1|TR3717_c0_g1|TR376_c0_g1|TR6297_c0_g1|TR11028_c0_g1|TR4995_c0_g1|TR4995_c0_g2|TR14507_c0_g1|TR3892_c0_g1|TR3093_c0_g1|TR2854_c0_g1|TR4444_c0_g1|TR5099_c0_g1|TR2263_c0_g1|TR1817_c0_g1	K02210|K02320|K02321|K02325|K02327|K02541|K02541|K02542|K02685|K03469|K03469|K03504|K04802|K10755|K10755	http://www.kegg.jp/kegg-bin/show_pathway?ko03030+K02210+K02320+K02321+K02325+K02327+K02541+K02542+K02685+K03469+K03504+K04802+K10755
ko01110	Biosynthesis of secondary metabolites	95	396	322	1723	0.00157393490981638	0.0812685691288198	0.295031055900621	TR2386_c0_g1|TR2529_c0_g1|TR7933_c0_g1|TR404_c0_g1|TR745_c0_g1|TR550_c0_g1|TR2198_c0_g1|TR14572_c0_g1|TR18223_c0_g2|TR4644_c0_g1|TR7141_c0_g1|TR1601_s_0|TR6573_c0_g1|TR3288_c0_g1|TR1976_c0_g1|TR4315_c0_g1|TR1411_c0_g1|TR2420_c0_g1|TR16469_c0_g1|TR13248_c0_g1|TR2262_c0_g1|TR971_c0_g1|TR867_c0_g2|TR10863_c0_g1|TR4242_c0_g1|TR16159_c0_g1|TR4850_c0_g1|TR97_c0_g1|TR3140_c0_g1|TR3214_c0_g1|TR2303_c0_g1…	K00015|K00058|K00077|K00106|K00121|K00121|K00128|K00128|K00128|K00128|K00128|K00147|K00167|K00167|K00222|K00223|K00227|K00232|K00276|K00276|K00276|K00276|K00281|K00505|K00505|K00549|K00600|K00606|K00626|K00693|K00700|K00804|K00826|K00830|K00831|K00844|K00844|K00931|K01057|K01091|K01114|K01114|K01115|K01176|K01424|K01476|K01490|K01593|K01624|K01626|K01637|K01638|K01641|K01647|K01647|K01647|K01648|…	http://www.kegg.jp/kegg-bin/show_pathway?ko01110+K00015+K00058+K00077+K00106+K00121+K00128+K00147+K00167+K00222+K00223+K00227+K00232+K00276+K00281+K00505+K00549+K00600+K00606+K00626+K00693+K00700+K00804+K00826+K00830+K00831+K00844+K00931+K01057+K01091+K01114+K01115+K01176+K01424+K01476+K01490+K01593+K01624+K01626+K01637+K01638+K01641+K01647+K01648+K01663+K01681+K01687+K01714+K01749+K01755+K01772+…
ko00071	Fatty acid degradation	14	396	29	1723	0.00227510462754754	0.0812685691288198	0.482758620689655	TR745_c0_g1|TR550_c0_g1|TR2198_c0_g1|TR14572_c0_g1|TR18223_c0_g2|TR4644_c0_g1|TR7141_c0_g1|TR2420_c0_g1|TR3140_c0_g1|TR640_c0_g1|TR5033_c0_g1|TR1039_c0_g1|TR11560_c0_g1|TR805_c0_g1	K00121|K00121|K00128|K00128|K00128|K00128|K00128|K00232|K00626|K01897|K07513|K07513|K13953|K14338	http://www.kegg.jp/kegg-bin/show_pathway?ko00071+K00121+K00128+K00232+K00626+K01897+K07513+K13953+K14338
ko03050	Proteasome	12	396	23	1723	0.00204159831860774	0.0812685691288198	0.521739130434783	TR1589_c0_g1|TR4378_c0_g1|TR4477_c0_g1|TR2443_c0_g1|TR10860_c0_g1|TR2507_c0_g1|TR2739_c0_g1|TR12942_c0_g1|TR1642_c0_g1|TR3076_c0_g1|TR2492_c0_g1|TR44_c0_g1	K02726|K02728|K02734|K02735|K03028|K03029|K03035|K03036|K03037|K03064|K03066|K06699	http://www.kegg.jp/kegg-bin/show_pathway?ko03050+K02726+K02728+K02734+K02735+K03028+K03029+K03035+K03036+K03037+K03064+K03066+K06699
ko00380	Tryptophan metabolism	16	396	35	1723	0.0022846585698865	0.0812685691288198	0.457142857142857	TR2198_c0_g1|TR14572_c0_g1|TR18223_c0_g2|TR4644_c0_g1|TR7141_c0_g1|TR3140_c0_g1|TR4889_c0_g1|TR14411_c0_g1|TR168_c0_g2|TR18740_c0_g1|TR1004_c0_g1|TR3888_c0_g1|TR1310_c0_g1|TR16668_c0_g1|TR18014_c0_g1|TR805_c0_g1	K00128|K00128|K00128|K00128|K00128|K00626|K01426|K01426|K01426|K01426|K01501|K01593|K03781|K03781|K03782|K14338	http://www.kegg.jp/kegg-bin/show_pathway?ko00380+K00128+K00626+K01426+K01501+K01593+K03781+K03782+K14338
ko00950	Isoquinoline alkaloid biosynthesis	8	396	13	1723	0.00310818794802426	0.0967423498822551	0.615384615384615	TR16469_c0_g1|TR13248_c0_g1|TR2262_c0_g1|TR971_c0_g1|TR10863_c0_g1|TR4242_c0_g1|TR3888_c0_g1|TR4305_c0_g1	K00276|K00276|K00276|K00276|K00505|K00505|K01593|K14455	http://www.kegg.jp/kegg-bin/show_pathway?ko00950+K00276+K00505+K01593+K14455
ko02010	ABC transporters	7	396	11	1723	0.00445387689226294	0.103247443832099	0.636363636363636	TR4105_c0_g1|TR1282_c0_g1|TR35_c0_g2|TR604_c0_g1|TR1580_c0_g1|TR2675_c0_g1|TR0_c0_g1	K05658|K05658|K08711|K08711|K08711|K08711|K08711	http://www.kegg.jp/kegg-bin/show_pathway?ko02010+K05658+K08711
ko00410	beta-Alanine metabolism	11	396	22	1723	0.00482464157602839	0.103247443832099	0.5	TR2198_c0_g1|TR14572_c0_g1|TR18223_c0_g2|TR4644_c0_g1|TR7141_c0_g1|TR2420_c0_g1|TR16469_c0_g1|TR13248_c0_g1|TR2262_c0_g1|TR971_c0_g1|TR3300_c0_g1	K00128|K00128|K00128|K00128|K00128|K00232|K00276|K00276|K00276|K00276|K14729	http://www.kegg.jp/kegg-bin/show_pathway?ko00410+K00128+K00232+K00276+K14729
ko00680	Methane metabolism	11	396	22	1723	0.00482464157602839	0.103247443832099	0.5	TR2529_c0_g1|TR745_c0_g1|TR550_c0_g1|TR4850_c0_g1|TR2010_c0_g1|TR3800_c0_g1|TR10877_c0_g1|TR224_c0_g1|TR1586_c0_g1|TR2077_c0_g1|TR370_c0_g1	K00058|K00121|K00121|K00600|K00830|K00831|K00863|K01070|K01624|K01895|K03396	http://www.kegg.jp/kegg-bin/show_pathway?ko00680+K00058+K00121+K00600+K00830+K00831+K00863+K01070+K01624+K01895+K03396
ko00360	Phenylalanine metabolism	12	396	25	1723	0.00497578042564334	0.103247443832099	0.48	TR16469_c0_g1|TR13248_c0_g1|TR2262_c0_g1|TR971_c0_g1|TR4889_c0_g1|TR14411_c0_g1|TR168_c0_g2|TR18740_c0_g1|TR3888_c0_g1|TR18014_c0_g1|TR2285_c0_g1|TR4305_c0_g1	K00276|K00276|K00276|K00276|K01426|K01426|K01426|K01426|K01593|K03782|K10775|K14455	http://www.kegg.jp/kegg-bin/show_pathway?ko00360+K00276+K01426+K01593+K03782+K10775+K14455
ko01120	Microbial metabolism in diverse environments	59	396	193	1723	0.00608108681142559	0.116476201234229	0.305699481865285	TR2386_c0_g1|TR2529_c0_g1|TR404_c0_g1|TR745_c0_g1|TR550_c0_g1|TR2198_c0_g1|TR14572_c0_g1|TR18223_c0_g2|TR4644_c0_g1|TR7141_c0_g1|TR259_c0_g1|TR945_c0_g1|TR4903_c0_g1|TR1295_c0_g1|TR3105_c0_g1|TR4621_c0_g1|TR6032_c0_g1|TR2607_c0_g1|TR4850_c0_g1|TR3140_c0_g1|TR2010_c0_g1|TR3800_c0_g1|TR4558_c0_g1|TR4221_c0_g1|TR10877_c0_g1|TR11097_c0_g1|TR224_c0_g1|TR4889_c0_g1|TR14411_c0_g1|TR168_c0_g2|TR18740_c0_…	K00015|K00058|K00106|K00121|K00121|K00128|K00128|K00128|K00128|K00128|K00135|K00262|K00297|K00365|K00480|K00480|K00480|K00480|K00600|K00626|K00830|K00831|K00844|K00844|K00863|K01057|K01070|K01426|K01426|K01426|K01426|K01501|K01560|K01621|K01624|K01637|K01638|K01647|K01647|K01647|K01648|K01648|K01681|K01714|K01749|K01785|K01808|K01895|K02510|K03381|K03381|K03396|K03778|K06035|K13953|K14338|K14455|…	http://www.kegg.jp/kegg-bin/show_pathway?ko01120+K00015+K00058+K00106+K00121+K00128+K00135+K00262+K00297+K00365+K00480+K00600+K00626+K00830+K00831+K00844+K00863+K01057+K01070+K01426+K01501+K01560+K01621+K01624+K01637+K01638+K01647+K01648+K01681+K01714+K01749+K01785+K01808+K01895+K02510+K03381+K03396+K03778+K06035+K13953+K14338+K14455+K15371+K22211
ko00625	Chloroalkane and chloroalkene degradation	9	396	17	1723	0.00669266300787855	0.119033792068697	0.529411764705882	TR745_c0_g1|TR550_c0_g1|TR2198_c0_g1|TR14572_c0_g1|TR18223_c0_g2|TR4644_c0_g1|TR7141_c0_g1|TR4122_c0_g1|TR11560_c0_g1	K00121|K00121|K00128|K00128|K00128|K00128|K00128|K01560|K13953	http://www.kegg.jp/kegg-bin/show_pathway?ko00625+K00121+K00128+K01560+K13953
ko01200	Carbon metabolism	31	396	90	1723	0.00739924118779515	0.1228274037174	0.344444444444444	TR2529_c0_g1|TR745_c0_g1|TR550_c0_g1|TR2420_c0_g1|TR867_c0_g2|TR4903_c0_g1|TR4850_c0_g1|TR3140_c0_g1|TR2010_c0_g1|TR3800_c0_g1|TR4558_c0_g1|TR4221_c0_g1|TR10877_c0_g1|TR11097_c0_g1|TR224_c0_g1|TR2184_c0_g1|TR1586_c0_g1|TR862_c0_g1|TR38_c0_g2|TR25_c0_g2|TR283_c0_g1|TR3817_c0_g1|TR124_c0_g2|TR4678_c0_g2|TR2077_c0_g1|TR2550_c0_g1|TR370_c0_g1|TR1310_c0_g1|TR16668_c0_g1|TR4305_c0_g1|TR3300_c0_g1	K00058|K00121|K00121|K00232|K00281|K00297|K00600|K00626|K00830|K00831|K00844|K00844|K00863|K01057|K01070|K01455|K01624|K01637|K01638|K01647|K01647|K01647|K01681|K01808|K01895|K02437|K03396|K03781|K03781|K14455|K14729	http://www.kegg.jp/kegg-bin/show_pathway?ko01200+K00058+K00121+K00232+K00281+K00297+K00600+K00626+K00830+K00831+K00844+K00863+K01057+K01070+K01455+K01624+K01637+K01638+K01647+K01681+K01808+K01895+K02437+K03396+K03781+K14455+K14729
ko00770	Pantothenate and CoA biosynthesis	11	396	24	1723	0.0108671091190394	0.169119385665051	0.458333333333333	TR7933_c0_g1|TR2198_c0_g1|TR14572_c0_g1|TR18223_c0_g2|TR4644_c0_g1|TR7141_c0_g1|TR97_c0_g1|TR10247_c0_g1|TR4813_c0_g1|TR14631_c0_g1|TR202_c0_g1	K00077|K00128|K00128|K00128|K00128|K00128|K00606|K00826|K01687|K01922|K09680	http://www.kegg.jp/kegg-bin/show_pathway?ko00770+K00077+K00128+K00606+K00826+K01687+K01922+K09680
ko00720	Carbon fixation pathways in prokaryotes	6	396	10	1723	0.0127274796619312	0.186420143283581	0.6	TR4903_c0_g1|TR3140_c0_g1|TR1419_c0_g1|TR4128_c0_g1|TR124_c0_g2|TR2077_c0_g1	K00297|K00626|K01648|K01648|K01681|K01895	http://www.kegg.jp/kegg-bin/show_pathway?ko00720+K00297+K00626+K01648+K01681+K01895
ko00981	Insect hormone biosynthesis	5	396	8	1723	0.0188225731987085	0.234341036323921	0.625	TR2198_c0_g1|TR14572_c0_g1|TR18223_c0_g2|TR4644_c0_g1|TR7141_c0_g1	K00128|K00128|K00128|K00128|K00128	http://www.kegg.jp/kegg-bin/show_pathway?ko00981+K00128
ko00903	Limonene and pinene degradation	5	396	8	1723	0.0188225731987085	0.234341036323921	0.625	TR2198_c0_g1|TR14572_c0_g1|TR18223_c0_g2|TR4644_c0_g1|TR7141_c0_g1	K00128|K00128|K00128|K00128|K00128	http://www.kegg.jp/kegg-bin/show_pathway?ko00903+K00128
ko00350	Tyrosine metabolism	13	396	32	1723	0.0186164039778634	0.234341036323921	0.40625	TR745_c0_g1|TR550_c0_g1|TR259_c0_g1|TR16469_c0_g1|TR13248_c0_g1|TR2262_c0_g1|TR971_c0_g1|TR10863_c0_g1|TR4242_c0_g1|TR3888_c0_g1|TR18671_c0_g1|TR11560_c0_g1|TR4305_c0_g1	K00121|K00121|K00135|K00276|K00276|K00276|K00276|K00505|K00505|K01593|K02510|K13953|K14455	http://www.kegg.jp/kegg-bin/show_pathway?ko00350+K00121+K00135+K00276+K00505+K01593+K02510+K13953+K14455
ko00310	Lysine degradation	11	396	26	1723	0.0214616042337311	0.254473307342812	0.423076923076923	TR2198_c0_g1|TR14572_c0_g1|TR18223_c0_g2|TR4644_c0_g1|TR7141_c0_g1|TR259_c0_g1|TR2910_c0_g1|TR4486_c0_g1|TR456_c0_g1|TR3140_c0_g1|TR4856_c1_g1	K00128|K00128|K00128|K00128|K00128|K00135|K00306|K00306|K00306|K00626|K11427	http://www.kegg.jp/kegg-bin/show_pathway?ko00310+K00128+K00135+K00306+K00626+K11427
ko00627	Aminobenzoate degradation	6	396	11	1723	0.0226558029855332	0.256422497427171	0.545454545454545	TR4889_c0_g1|TR14411_c0_g1|TR168_c0_g2|TR18740_c0_g1|TR1004_c0_g1|TR805_c0_g1	K01426|K01426|K01426|K01426|K01501|K14338	http://www.kegg.jp/kegg-bin/show_pathway?ko00627+K01426+K01501+K14338
ko00460	Cyanoamino acid metabolism	8	396	18	1723	0.035334917501062	0.364794586852569	0.444444444444444	TR4850_c0_g1|TR10950_c0_g1|TR413_c0_g1|TR11437_c0_g1|TR2184_c0_g1|TR1004_c0_g1|TR546_c0_g1|TR16714_c0_g1	K00600|K00681|K00681|K01424|K01455|K01501|K05349|K05349	http://www.kegg.jp/kegg-bin/show_pathway?ko00460+K00600+K00681+K01424+K01455+K01501+K05349
ko00626	Naphthalene degradation	7	396	15	1723	0.0366259625353985	0.364794586852569	0.466666666666667	TR745_c0_g1|TR550_c0_g1|TR3105_c0_g1|TR4621_c0_g1|TR6032_c0_g1|TR2607_c0_g1|TR11560_c0_g1	K00121|K00121|K00480|K00480|K00480|K00480|K13953	http://www.kegg.jp/kegg-bin/show_pathway?ko00626+K00121+K00480+K13953
ko00910	Nitrogen metabolism	7	396	15	1723	0.0366259625353985	0.364794586852569	0.466666666666667	TR945_c0_g1|TR2184_c0_g1|TR1004_c0_g1|TR706_c0_g1|TR4768_c0_g1|TR3407_c0_g1|TR571_c0_g1	K00262|K01455|K01501|K01673|K01725|K02575|K15371	http://www.kegg.jp/kegg-bin/show_pathway?ko00910+K00262+K01455+K01501+K01673+K01725+K02575+K15371
ko00591	Linoleic acid metabolism	3	396	4	1723	0.0400047722774073	0.383122626810554	0.75	TR4700_c0_g1|TR86_c1_g1|TR4236_c0_g1	K14674|K17862|K17863	http://www.kegg.jp/kegg-bin/show_pathway?ko00591+K14674+K17862+K17863
ko00330	Arginine and proline metabolism	14	396	39	1723	0.0450679113979523	0.415626294003338	0.358974358974359	TR2198_c0_g1|TR14572_c0_g1|TR18223_c0_g2|TR4644_c0_g1|TR7141_c0_g1|TR1601_s_0|TR4225_c0_g1|TR4889_c0_g1|TR14411_c0_g1|TR168_c0_g2|TR18740_c0_g1|TR4865_c0_g1|TR4305_c0_g1|TR6632_c0_g1	K00128|K00128|K00128|K00128|K00128|K00147|K00931|K01426|K01426|K01426|K01426|K01476|K14455|K18123	http://www.kegg.jp/kegg-bin/show_pathway?ko00330+K00128+K00147+K00931+K01426+K01476+K14455+K18123
ko00592	alpha-Linolenic acid metabolism	4	396	7	1723	0.0530640945194374	0.426224501139997	0.571428571428571	TR2420_c0_g1|TR5033_c0_g1|TR1039_c0_g1|TR4700_c0_g1	K00232|K07513|K07513|K14674	http://www.kegg.jp/kegg-bin/show_pathway?ko00592+K00232+K07513+K14674
ko00362	Benzoate degradation	4	396	7	1723	0.0530640945194374	0.426224501139997	0.571428571428571	TR3140_c0_g1|TR18385_c0_g1|TR4347_c0_g1|TR1678_c0_g1	K00626|K03381|K03381|K14334	http://www.kegg.jp/kegg-bin/show_pathway?ko00362+K00626+K03381+K14334
ko00232	Caffeine metabolism	2	396	2	1723	0.0527198124978514	0.426224501139997	1	TR404_c0_g1|TR1295_c0_g1	K00106|K00365	http://www.kegg.jp/kegg-bin/show_pathway?ko00232+K00106+K00365
ko00620	Pyruvate metabolism	13	396	36	1723	0.0501815688171618	0.426224501139997	0.361111111111111	TR2442_c0_g1|TR2670_c0_g1|TR2198_c0_g1|TR14572_c0_g1|TR18223_c0_g2|TR4644_c0_g1|TR7141_c0_g1|TR3140_c0_g1|TR38_c0_g2|TR2077_c0_g1|TR4400_c0_g1|TR11054_c0_g1|TR9494_c0_g1	K00101|K00102|K00128|K00128|K00128|K00128|K00128|K00626|K01638|K01895|K03778|K21618|K22211	http://www.kegg.jp/kegg-bin/show_pathway?ko00620+K00101+K00102+K00128+K00626+K01638+K01895+K03778+K21618+K22211
ko00960	Tropane, piperidine and pyridine alkaloid biosynthesis	5	396	10	1723	0.0562242005144379	0.43749456025297	0.5	TR16469_c0_g1|TR13248_c0_g1|TR2262_c0_g1|TR971_c0_g1|TR4305_c0_g1	K00276|K00276|K00276|K00276|K14455	http://www.kegg.jp/kegg-bin/show_pathway?ko00960+K00276+K14455
ko00100	Steroid biosynthesis	7	396	17	1723	0.0723754099022563	0.546105365626116	0.411764705882353	TR1976_c0_g1|TR4315_c0_g1|TR1411_c0_g1|TR14396_c0_g1|TR1227_c1_g1|TR2357_c0_g1|TR4700_c0_g1	K00222|K00223|K00227|K01852|K07750|K09829|K14674	http://www.kegg.jp/kegg-bin/show_pathway?ko00100+K00222+K00223+K00227+K01852+K07750+K09829+K14674
ko00220	Arginine biosynthesis	7	396	18	1723	0.0959466323393802	0.577235911133355	0.388888888888889	TR945_c0_g1|TR4865_c0_g1|TR1735_c0_g1|TR3843_c0_g1|TR16592_c0_g1|TR4305_c0_g1|TR571_c0_g1	K00262|K01476|K01755|K01940|K12659|K14455|K15371	http://www.kegg.jp/kegg-bin/show_pathway?ko00220+K00262+K01476+K01755+K01940+K12659+K14455+K15371
ko03410	Base excision repair	7	396	18	1723	0.0959466323393802	0.577235911133355	0.388888888888889	TR6297_c0_g1|TR11028_c0_g1|TR4444_c0_g1|TR3912_c0_g1|TR5099_c0_g1|TR2866_c0_g1|TR497_c9_g1	K02325|K02327|K03504|K03648|K04802|K10771|K20813	http://www.kegg.jp/kegg-bin/show_pathway?ko03410+K02325+K02327+K03504+K03648+K04802+K10771+K20813
ko00965	Betalain biosynthesis	3	396	6	1723	0.138499864183372	0.577235911133355	0.5	TR10863_c0_g1|TR4242_c0_g1|TR3888_c0_g1	K00505|K00505|K01593	http://www.kegg.jp/kegg-bin/show_pathway?ko00965+K00505+K01593
ko00332	Carbapenem biosynthesis	2	396	3	1723	0.134020441416676	0.577235911133355	0.666666666666667	TR1601_s_0|TR4225_c0_g1	K00147|K00931	http://www.kegg.jp/kegg-bin/show_pathway?ko00332+K00147+K00931
ko04112	Cell cycle - Caulobacter	2	396	3	1723	0.134020441416676	0.577235911133355	0.666666666666667	TR2813_c0_g1|TR10340_c0_g1	K01358|K03544	http://www.kegg.jp/kegg-bin/show_pathway?ko04112+K01358+K03544
ko00361	Chlorocyclohexane and chlorobenzene degradation	3	396	6	1723	0.138499864183372	0.577235911133355	0.5	TR4122_c0_g1|TR18385_c0_g1|TR4347_c0_g1	K01560|K03381|K03381	http://www.kegg.jp/kegg-bin/show_pathway?ko00361+K01560+K03381
ko01220	Degradation of aromatic compounds	9	396	25	1723	0.0973425605660503	0.577235911133355	0.36	TR745_c0_g1|TR550_c0_g1|TR3105_c0_g1|TR4621_c0_g1|TR6032_c0_g1|TR2607_c0_g1|TR18385_c0_g1|TR4347_c0_g1|TR11560_c0_g1	K00121|K00121|K00480|K00480|K00480|K00480|K03381|K03381|K13953	http://www.kegg.jp/kegg-bin/show_pathway?ko01220+K00121+K00480+K03381+K13953
ko00621	Dioxin degradation	4	396	8	1723	0.0873056158401663	0.577235911133355	0.5	TR3105_c0_g1|TR4621_c0_g1|TR6032_c0_g1|TR2607_c0_g1	K00480|K00480|K00480|K00480	http://www.kegg.jp/kegg-bin/show_pathway?ko00621+K00480
ko04975	Fat digestion and absorption	2	396	3	1723	0.134020441416676	0.577235911133355	0.666666666666667	TR3140_c0_g1|TR4305_c0_g1	K00626|K14455	http://www.kegg.jp/kegg-bin/show_pathway?ko04975+K00626+K14455
ko00051	Fructose and mannose metabolism	8	396	23	1723	0.135760993919581	0.577235911133355	0.347826086956522	TR4558_c0_g1|TR4221_c0_g1|TR10877_c0_g1|TR1586_c0_g1|TR4678_c0_g2|TR12171_c0_g1|TR41_c0_g1|TR11249_c0_g1	K00844|K00844|K00863|K01624|K01808|K17497|K17742|K17742	http://www.kegg.jp/kegg-bin/show_pathway?ko00051+K00844+K00863+K01624+K01808+K17497+K17742
ko00561	Glycerolipid metabolism	9	396	26	1723	0.120070787426181	0.577235911133355	0.346153846153846	TR2198_c0_g1|TR14572_c0_g1|TR18223_c0_g2|TR4644_c0_g1|TR7141_c0_g1|TR10877_c0_g1|TR374_c1_g1|TR567_c0_g1|TR4700_c0_g1	K00128|K00128|K00128|K00128|K00128|K00863|K00864|K06116|K14674	http://www.kegg.jp/kegg-bin/show_pathway?ko00561+K00128+K00863+K00864+K06116+K14674
ko00260	Glycine, serine and threonine metabolism	14	396	45	1723	0.129735740271564	0.577235911133355	0.311111111111111	TR2529_c0_g1|TR14578_c0_g1|TR16469_c0_g1|TR13248_c0_g1|TR2262_c0_g1|TR971_c0_g1|TR867_c0_g2|TR2910_c0_g1|TR4486_c0_g1|TR456_c0_g1|TR4850_c0_g1|TR2010_c0_g1|TR3800_c0_g1|TR2550_c0_g1	K00058|K00108|K00276|K00276|K00276|K00276|K00281|K00306|K00306|K00306|K00600|K00830|K00831|K02437	http://www.kegg.jp/kegg-bin/show_pathway?ko00260+K00058+K00108+K00276+K00281+K00306+K00600+K00830+K00831+K02437
ko00010	Glycolysis / Gluconeogenesis	13	396	41	1723	0.125407176498468	0.577235911133355	0.317073170731707	TR745_c0_g1|TR550_c0_g1|TR2198_c0_g1|TR14572_c0_g1|TR18223_c0_g2|TR4644_c0_g1|TR7141_c0_g1|TR4558_c0_g1|TR4221_c0_g1|TR1586_c0_g1|TR227_c0_g1|TR2077_c0_g1|TR11560_c0_g1	K00121|K00121|K00128|K00128|K00128|K00128|K00128|K00844|K00844|K01624|K01785|K01895|K13953	http://www.kegg.jp/kegg-bin/show_pathway?ko00010+K00121+K00128+K00844+K01624+K01785+K01895+K13953
ko00340	Histidine metabolism	7	396	18	1723	0.0959466323393802	0.577235911133355	0.388888888888889	TR2198_c0_g1|TR14572_c0_g1|TR18223_c0_g2|TR4644_c0_g1|TR7141_c0_g1|TR1808_c0_g1|TR2401_c0_g1	K00128|K00128|K00128|K00128|K00128|K01663|K20246	http://www.kegg.jp/kegg-bin/show_pathway?ko00340+K00128+K01663+K20246
ko04670	Leukocyte transendothelial migration	3	396	6	1723	0.138499864183372	0.577235911133355	0.5	TR3246_c0_g1|TR4709_c0_g1|TR591_c0_g1	K04441|K04513|K04630	http://www.kegg.jp/kegg-bin/show_pathway?ko04670+K04441+K04513+K04630
ko03430	Mismatch repair	7	396	19	1723	0.123236716263651	0.577235911133355	0.368421052631579	TR11028_c0_g1|TR4444_c0_g1|TR5099_c0_g1|TR16218_c0_g1|TR1152_c0_g1|TR2263_c0_g1|TR1817_c0_g1	K02327|K03504|K04802|K08735|K08739|K10755|K10755	http://www.kegg.jp/kegg-bin/show_pathway?ko03430+K02327+K03504+K04802+K08735+K08739+K10755
ko00524	Neomycin, kanamycin and gentamicin biosynthesis	2	396	3	1723	0.134020441416676	0.577235911133355	0.666666666666667	TR4558_c0_g1|TR4221_c0_g1	K00844|K00844	http://www.kegg.jp/kegg-bin/show_pathway?ko00524+K00844
ko04146	Peroxisome	15	396	47	1723	0.0995908946157688	0.577235911133355	0.319148936170213	TR404_c0_g1|TR2420_c0_g1|TR2910_c0_g1|TR4486_c0_g1|TR456_c0_g1|TR2010_c0_g1|TR4191_c0_g1|TR640_c0_g1|TR1310_c0_g1|TR16668_c0_g1|TR783_c0_g1|TR5033_c0_g1|TR1039_c0_g1|TR619_c0_g1|TR3131_c0_g1	K00106|K00232|K00306|K00306|K00306|K00830|K01796|K01897|K03781|K03781|K06664|K07513|K07513|K11187|K13350	http://www.kegg.jp/kegg-bin/show_pathway?ko04146+K00106+K00232+K00306+K00830+K01796+K01897+K03781+K06664+K07513+K11187+K13350
ko00940	Phenylpropanoid biosynthesis	5	396	12	1723	0.118116867158777	0.577235911133355	0.416666666666667	TR1245_c0_g1|TR18014_c0_g1|TR546_c0_g1|TR16714_c0_g1|TR2285_c0_g1	K01904|K03782|K05349|K05349|K10775	http://www.kegg.jp/kegg-bin/show_pathway?ko00940+K01904+K03782+K05349+K10775
ko00624	Polycyclic aromatic hydrocarbon degradation	4	396	8	1723	0.0873056158401663	0.577235911133355	0.5	TR3105_c0_g1|TR4621_c0_g1|TR6032_c0_g1|TR2607_c0_g1	K00480|K00480|K00480|K00480	http://www.kegg.jp/kegg-bin/show_pathway?ko00624+K00480
ko03320	PPAR signaling pathway	6	396	16	1723	0.139092990634543	0.577235911133355	0.375	TR2420_c0_g1|TR374_c1_g1|TR18445_c0_g1|TR640_c0_g1|TR5033_c0_g1|TR1039_c0_g1	K00232|K00864|K01641|K01897|K07513|K07513	http://www.kegg.jp/kegg-bin/show_pathway?ko03320+K00232+K00864+K01641+K01897+K07513
ko00830	Retinol metabolism	4	396	8	1723	0.0873056158401663	0.577235911133355	0.5	TR745_c0_g1|TR550_c0_g1|TR11560_c0_g1|TR18465_c0_g1	K00121|K00121|K13953|K15734	http://www.kegg.jp/kegg-bin/show_pathway?ko00830+K00121+K13953+K15734
ko04622	RIG-I-like receptor signaling pathway	3	396	6	1723	0.138499864183372	0.577235911133355	0.5	TR10877_c0_g1|TR3246_c0_g1|TR14446_c0_g1	K00863|K04441|K09578	http://www.kegg.jp/kegg-bin/show_pathway?ko04622+K00863+K04441+K09578
ko00521	Streptomycin biosynthesis	3	396	6	1723	0.138499864183372	0.577235911133355	0.5	TR4558_c0_g1|TR4221_c0_g1|TR2881_c0_g1	K00844|K00844|K01858	http://www.kegg.jp/kegg-bin/show_pathway?ko00521+K00844+K01858
ko00430	Taurine and hypotaurine metabolism	3	396	6	1723	0.138499864183372	0.577235911133355	0.5	TR10950_c0_g1|TR413_c0_g1|TR571_c0_g1	K00681|K00681|K15371	http://www.kegg.jp/kegg-bin/show_pathway?ko00430+K00681+K15371
ko04530	Tight junction	7	396	18	1723	0.0959466323393802	0.577235911133355	0.388888888888889	TR4709_c0_g1|TR5099_c0_g1|TR4735_c0_g1|TR420_c0_g1|TR420_c0_g2|TR3242_c0_g1|TR51_c0_g1	K04513|K04802|K05755|K07374|K07374|K10352|K10591	http://www.kegg.jp/kegg-bin/show_pathway?ko04530+K04513+K04802+K05755+K07374+K10352+K10591
ko00280	Valine, leucine and isoleucine degradation	13	396	40	1723	0.106906451723961	0.577235911133355	0.325	TR2198_c0_g1|TR14572_c0_g1|TR18223_c0_g2|TR4644_c0_g1|TR7141_c0_g1|TR6573_c0_g1|TR3288_c0_g1|TR3140_c0_g1|TR10247_c0_g1|TR18445_c0_g1|TR2722_c0_g1|TR5033_c0_g1|TR1039_c0_g1	K00128|K00128|K00128|K00128|K00128|K00167|K00167|K00626|K00826|K01641|K01907|K07513|K07513	http://www.kegg.jp/kegg-bin/show_pathway?ko00280+K00128+K00167+K00626+K00826+K01641+K01907+K07513
ko00250	Alanine, aspartate and glutamate metabolism	9	396	27	1723	0.145413660694566	0.593573795294211	0.333333333333333	TR259_c0_g1|TR945_c0_g1|TR2010_c0_g1|TR11437_c0_g1|TR1735_c0_g1|TR3843_c0_g1|TR3703_c0_g1|TR4305_c0_g1|TR571_c0_g1	K00135|K00262|K00830|K01424|K01755|K01940|K01955|K14455|K15371	http://www.kegg.jp/kegg-bin/show_pathway?ko00250+K00135+K00262+K00830+K01424+K01755+K01940+K01955+K14455+K15371
ko00565	Ether lipid metabolism	5	396	13	1723	0.157368546897584	0.63201238995965	0.384615384615385	TR5854_c0_g1|TR13006_c0_g1|TR2819_c0_g1|TR4700_c0_g1|TR2889_c0_g1	K01114|K01114|K01115|K14674|K16794	http://www.kegg.jp/kegg-bin/show_pathway?ko00565+K01114+K01115+K14674+K16794
ko04110	Cell cycle	13	396	43	1723	0.167444463796433	0.661804309290665	0.302325581395349	TR3173_c0_g1|TR1995_c0_g1|TR14267_c0_g1|TR4995_c0_g1|TR4995_c0_g2|TR14507_c0_g1|TR5275_c0_g1|TR16955_c0_g1|TR5099_c0_g1|TR4635_c0_g1|TR2885_c0_g1|TR2786_c0_g1|TR1966_c0_g1	K02178|K02210|K02214|K02541|K02541|K02542|K03355|K03357|K04802|K06636|K06639|K06641|K13728	http://www.kegg.jp/kegg-bin/show_pathway?ko04110+K02178+K02210+K02214+K02541+K02542+K03355+K03357+K04802+K06636+K06639+K06641+K13728
ko04113	Meiosis - yeast	16	396	55	1723	0.174706225016431	0.679716406704553	0.290909090909091	TR2054_c0_g1|TR3173_c0_g1|TR1995_c0_g1|TR14267_c0_g1|TR4995_c0_g1|TR4995_c0_g2|TR14507_c0_g1|TR5275_c0_g1|TR16955_c0_g1|TR3475_c0_g1|TR591_c0_g1|TR4635_c0_g1|TR2885_c0_g1|TR6128_c0_g1|TR24_c1_g1|TR3757_c0_g1	K01768|K02178|K02210|K02214|K02541|K02541|K02542|K03355|K03357|K04563|K04630|K06636|K06639|K08139|K08139|K12763	http://www.kegg.jp/kegg-bin/show_pathway?ko04113+K01768+K02178+K02210+K02214+K02541+K02542+K03355+K03357+K04563+K04630+K06636+K06639+K08139+K12763
ko04540	Gap junction	4	396	10	1723	0.178466260393294	0.68366305904508	0.4	TR591_c0_g1|TR420_c0_g1|TR420_c0_g2|TR3907_c0_g1	K04630|K07374|K07374|K07375	http://www.kegg.jp/kegg-bin/show_pathway?ko04540+K04630+K07374+K07375
ko00052	Galactose metabolism	7	396	21	1723	0.18794456935187	0.709063602554783	0.333333333333333	TR4558_c0_g1|TR4221_c0_g1|TR140_c0_g1|TR5860_c0_g1|TR564_c0_g1|TR227_c0_g1|TR14268_c0_g1	K00844|K00844|K00965|K01182|K01784|K01785|K04618	http://www.kegg.jp/kegg-bin/show_pathway?ko00052+K00844+K00965+K01182+K01784+K01785+K04618
ko04973	Carbohydrate digestion and absorption	3	396	7	1723	0.202576691431322	0.710445016428158	0.428571428571429	TR4558_c0_g1|TR4221_c0_g1|TR4640_c0_g1	K00844|K00844|K01176	http://www.kegg.jp/kegg-bin/show_pathway?ko04973+K00844+K01176
ko04966	Collecting duct acid secretion	3	396	7	1723	0.202576691431322	0.710445016428158	0.428571428571429	TR1758_c0_g1|TR2654_c0_g1|TR3034_c0_g1	K02145|K02147|K02153	http://www.kegg.jp/kegg-bin/show_pathway?ko04966+K02145+K02147+K02153
ko01212	Fatty acid metabolism	8	396	25	1723	0.196807842031264	0.710445016428158	0.32	TR2420_c0_g1|TR3140_c0_g1|TR3556_c0_g1|TR245_c1_g1|TR640_c0_g1|TR5033_c0_g1|TR1039_c0_g1|TR10888_c0_g1	K00232|K00626|K00667|K00668|K01897|K07513|K07513|K10246	http://www.kegg.jp/kegg-bin/show_pathway?ko01212+K00232+K00626+K00667+K00668+K01897+K07513+K10246
ko00643	Styrene degradation	5	396	14	1723	0.201101396311574	0.710445016428158	0.357142857142857	TR4889_c0_g1|TR14411_c0_g1|TR168_c0_g2|TR18740_c0_g1|TR1004_c0_g1	K01426|K01426|K01426|K01426|K01501	http://www.kegg.jp/kegg-bin/show_pathway?ko00643+K01426+K01501
ko00900	Terpenoid backbone biosynthesis	5	396	14	1723	0.201101396311574	0.710445016428158	0.357142857142857	TR3140_c0_g1|TR1426_c0_g1|TR18445_c0_g1|TR14532_c0_g1|TR1218_c0_g1	K00626|K00804|K01641|K01823|K19177	http://www.kegg.jp/kegg-bin/show_pathway?ko00900+K00626+K00804+K01641+K01823+K19177
ko01040	Biosynthesis of unsaturated fatty acids	4	396	11	1723	0.232333914834114	0.751313568749279	0.363636363636364	TR2420_c0_g1|TR5033_c0_g1|TR1039_c0_g1|TR10888_c0_g1	K00232|K07513|K07513|K10246	http://www.kegg.jp/kegg-bin/show_pathway?ko01040+K00232+K07513+K10246
ko00364	Fluorobenzoate degradation	2	396	4	1723	0.228036110555945	0.751313568749279	0.5	TR18385_c0_g1|TR4347_c0_g1	K03381|K03381	http://www.kegg.jp/kegg-bin/show_pathway?ko00364+K03381
ko00901	Indole alkaloid biosynthesis	1	396	1	1723	0.229831688914684	0.751313568749279	1	TR3888_c0_g1	K01593	http://www.kegg.jp/kegg-bin/show_pathway?ko00901+K01593
ko04016	MAPK signaling pathway - plant	2	396	4	1723	0.228036110555945	0.751313568749279	0.5	TR1310_c0_g1|TR16668_c0_g1	K03781|K03781	http://www.kegg.jp/kegg-bin/show_pathway?ko04016+K03781
ko04626	Plant-pathogen interaction	2	396	4	1723	0.228036110555945	0.751313568749279	0.5	TR374_c1_g1|TR1753_c0_g1	K00864|K02358	http://www.kegg.jp/kegg-bin/show_pathway?ko04626+K00864+K02358
ko00623	Toluene degradation	2	396	4	1723	0.228036110555945	0.751313568749279	0.5	TR18385_c0_g1|TR4347_c0_g1	K03381|K03381	http://www.kegg.jp/kegg-bin/show_pathway?ko00623+K03381
ko00520	Amino sugar and nucleotide sugar metabolism	13	396	46	1723	0.241767673682561	0.771796804448175	0.282608695652174	TR4442_c0_g1|TR35_c0_g3|TR1831_c0_g1|TR1461_c0_g1|TR4558_c0_g1|TR4221_c0_g1|TR140_c0_g1|TR4091_c0_g1|TR4855_c0_g1|TR12998_c0_g1|TR564_c0_g1|TR14334_c0_g1|TR12171_c0_g1	K00326|K00698|K00698|K00698|K00844|K00844|K00965|K01207|K01209|K01233|K01784|K01836|K17497	http://www.kegg.jp/kegg-bin/show_pathway?ko00520+K00326+K00698+K00844+K00965+K01207+K01209+K01233+K01784+K01836+K17497
ko04810	Regulation of actin cytoskeleton	6	396	19	1723	0.257722465148841	0.812315111671663	0.315789473684211	TR4709_c0_g1|TR4735_c0_g1|TR2721_c0_g1|TR4954_c0_g1|TR2734_c0_g1|TR3242_c0_g1	K04513|K05755|K05765|K05767|K05767|K10352	http://www.kegg.jp/kegg-bin/show_pathway?ko04810+K04513+K05755+K05765+K05767+K10352
ko00500	Starch and sucrose metabolism	12	396	43	1723	0.269752156189275	0.839603586139118	0.27906976744186	TR3214_c0_g1|TR2303_c0_g1|TR4558_c0_g1|TR4221_c0_g1|TR4640_c0_g1|TR1821_c0_g1|TR2489_c0_g1|TR5860_c0_g1|TR321_c1_g2|TR2747_c0_g1|TR546_c0_g1|TR16714_c0_g1	K00693|K00700|K00844|K00844|K01176|K01178|K01179|K01182|K01210|K01210|K05349|K05349	http://www.kegg.jp/kegg-bin/show_pathway?ko00500+K00693+K00700+K00844+K01176+K01178+K01179+K01182+K01210+K05349
ko00670	One carbon pool by folate	4	396	12	1723	0.289442438671783	0.889767496657703	0.333333333333333	TR4903_c0_g1|TR4850_c0_g1|TR2381_c0_g1|TR472_c0_g1	K00297|K00600|K00604|K01934	http://www.kegg.jp/kegg-bin/show_pathway?ko00670+K00297+K00600+K00604+K01934
ko00020	Citrate cycle (TCA cycle)	6	396	20	1723	0.302167705097316	0.902311992639779	0.3	TR25_c0_g2|TR283_c0_g1|TR3817_c0_g1|TR1419_c0_g1|TR4128_c0_g1|TR124_c0_g2	K01647|K01647|K01647|K01648|K01648|K01681	http://www.kegg.jp/kegg-bin/show_pathway?ko00020+K01647+K01648+K01681
ko04666	Fc gamma R-mediated phagocytosis	5	396	16	1723	0.297968010829866	0.902311992639779	0.3125	TR2819_c0_g1|TR3398_c0_g1|TR4735_c0_g1|TR2721_c0_g1|TR11397_c0_g1	K01115|K04718|K05755|K05765|K07941	http://www.kegg.jp/kegg-bin/show_pathway?ko04666+K01115+K04718+K05755+K05765+K07941
ko04142	Lysosome	8	396	28	1723	0.304394407155588	0.902311992639779	0.285714285714286	TR2843_c0_g1|TR5571_c0_g1|TR4701_c0_g1|TR2858_c0_g1|TR301_c0_g2|TR3971_c0_g1|TR7539_c0_g1|TR548_c0_g1	K01192|K01279|K01279|K01279|K12391|K12393|K12399|K13289	http://www.kegg.jp/kegg-bin/show_pathway?ko04142+K01192+K01279+K12391+K12393+K12399+K13289
ko00053	Ascorbate and aldarate metabolism	5	396	17	1723	0.349002849381186	0.965574549954614	0.294117647058824	TR2198_c0_g1|TR14572_c0_g1|TR18223_c0_g2|TR4644_c0_g1|TR7141_c0_g1	K00128|K00128|K00128|K00128|K00128	http://www.kegg.jp/kegg-bin/show_pathway?ko00053+K00128
ko04216	Ferroptosis	3	396	9	1723	0.342824286958148	0.965574549954614	0.333333333333333	TR640_c0_g1|TR423_c0_g1|TR3547_c0_g1	K01897|K11204|K14685	http://www.kegg.jp/kegg-bin/show_pathway?ko04216+K01897+K11204+K14685
ko04611	Platelet activation	3	396	9	1723	0.342824286958148	0.965574549954614	0.333333333333333	TR3246_c0_g1|TR4709_c0_g1|TR591_c0_g1	K04441|K04513|K04630	http://www.kegg.jp/kegg-bin/show_pathway?ko04611+K04441+K04513+K04630
ko04914	Progesterone-mediated oocyte maturation	6	396	21	1723	0.347856959395495	0.965574549954614	0.285714285714286	TR3173_c0_g1|TR5275_c0_g1|TR16955_c0_g1|TR3246_c0_g1|TR591_c0_g1|TR1966_c0_g1	K02178|K03355|K03357|K04441|K04630|K13728	http://www.kegg.jp/kegg-bin/show_pathway?ko04914+K02178+K03355+K03357+K04441+K04630+K13728
ko00640	Propanoate metabolism	6	396	21	1723	0.347856959395495	0.965574549954614	0.285714285714286	TR6573_c0_g1|TR3288_c0_g1|TR2420_c0_g1|TR3140_c0_g1|TR2077_c0_g1|TR3300_c0_g1	K00167|K00167|K00232|K00626|K01895|K14729	http://www.kegg.jp/kegg-bin/show_pathway?ko00640+K00167+K00232+K00626+K01895+K14729
ko00230	Purine metabolism	10	396	37	1723	0.336585646457312	0.965574549954614	0.27027027027027	TR404_c0_g1|TR1295_c0_g1|TR1370_c0_g1|TR18067_c0_g1|TR5804_c0_g1|TR14305_c0_g1|TR198_c0_g3|TR13706_c0_g1|TR2054_c0_g1|TR794_c0_g1	K00106|K00365|K01487|K01487|K01487|K01488|K01490|K01515|K01768|K10808	http://www.kegg.jp/kegg-bin/show_pathway?ko00230+K00106+K00365+K01487+K01488+K01490+K01515+K01768+K10808
ko02025	Biofilm formation - Pseudomonas aeruginosa	1	396	2	1723	0.406943565331516	0.981290725490183	0.5	TR2054_c0_g1	K01768	http://www.kegg.jp/kegg-bin/show_pathway?ko02025+K01768
ko04024	cAMP signaling pathway	4	396	14	1723	0.406958166053146	0.981290725490183	0.285714285714286	TR2420_c0_g1|TR2819_c0_g1|TR4709_c0_g1|TR591_c0_g1	K00232|K01115|K04513|K04630	http://www.kegg.jp/kegg-bin/show_pathway?ko04024+K00232+K01115+K04513+K04630
ko00982	Drug metabolism - cytochrome P450	4	396	14	1723	0.406958166053146	0.981290725490183	0.285714285714286	TR745_c0_g1|TR550_c0_g1|TR3517_c0_g1|TR11560_c0_g1	K00121|K00121|K00799|K13953	http://www.kegg.jp/kegg-bin/show_pathway?ko00982+K00121+K00799+K13953
ko00061	Fatty acid biosynthesis	3	396	10	1723	0.413263441200228	0.981290725490183	0.3	TR3556_c0_g1|TR245_c1_g1|TR640_c0_g1	K00667|K00668|K01897	http://www.kegg.jp/kegg-bin/show_pathway?ko00061+K00667+K00668+K01897
ko04212	Longevity regulating pathway - worm	6	396	22	1723	0.394083102698353	0.981290725490183	0.272727272727273	TR3517_c0_g1|TR2813_c0_g1|TR1310_c0_g1|TR16668_c0_g1|TR3246_c0_g1|TR423_c0_g1	K00799|K01358|K03781|K03781|K04441|K11204	http://www.kegg.jp/kegg-bin/show_pathway?ko04212+K00799+K01358+K03781+K04441+K11204
ko04916	Melanogenesis	3	396	10	1723	0.413263441200228	0.981290725490183	0.3	TR10863_c0_g1|TR4242_c0_g1|TR591_c0_g1	K00505|K00505|K04630	http://www.kegg.jp/kegg-bin/show_pathway?ko04916+K00505+K04630
ko04380	Osteoclast differentiation	2	396	6	1723	0.417738220489797	0.981290725490183	0.333333333333333	TR3246_c0_g1|TR12812_c0_g1	K04441|K08008	http://www.kegg.jp/kegg-bin/show_pathway?ko04380+K04441+K08008
ko04115	p53 signaling pathway	2	396	6	1723	0.417738220489797	0.981290725490183	0.333333333333333	TR2786_c0_g1|TR794_c0_g1	K06641|K10808	http://www.kegg.jp/kegg-bin/show_pathway?ko04115+K06641+K10808
ko04928	Parathyroid hormone synthesis, secretion and action	3	396	10	1723	0.413263441200228	0.981290725490183	0.3	TR2819_c0_g1|TR4709_c0_g1|TR591_c0_g1	K01115|K04513|K04630	http://www.kegg.jp/kegg-bin/show_pathway?ko04928+K01115+K04513+K04630
ko00120	Primary bile acid biosynthesis	1	396	2	1723	0.406943565331516	0.981290725490183	0.5	TR4191_c0_g1	K01796	http://www.kegg.jp/kegg-bin/show_pathway?ko00120+K01796
ko02024	Quorum sensing	4	396	14	1723	0.406958166053146	0.981290725490183	0.285714285714286	TR5854_c0_g1|TR13006_c0_g1|TR10328_c0_g1|TR640_c0_g1	K01114|K01114|K01626|K01897	http://www.kegg.jp/kegg-bin/show_pathway?ko02024+K01114+K01626+K01897
ko04015	Rap1 signaling pathway	3	396	10	1723	0.413263441200228	0.981290725490183	0.3	TR3246_c0_g1|TR4709_c0_g1|TR591_c0_g1	K04441|K04513|K04630	http://www.kegg.jp/kegg-bin/show_pathway?ko04015+K04441+K04513+K04630
ko04614	Renin-angiotensin system	1	396	2	1723	0.406943565331516	0.981290725490183	0.5	TR548_c0_g1	K13289	http://www.kegg.jp/kegg-bin/show_pathway?ko04614+K13289
ko00072	Synthesis and degradation of ketone bodies	2	396	6	1723	0.417738220489797	0.981290725490183	0.333333333333333	TR3140_c0_g1|TR18445_c0_g1	K00626|K01641	http://www.kegg.jp/kegg-bin/show_pathway?ko00072+K00626+K01641
ko04624	Toll and Imd signaling pathway	2	396	6	1723	0.417738220489797	0.981290725490183	0.333333333333333	TR2518_c0_g1|TR3246_c0_g1	K03362|K04441	http://www.kegg.jp/kegg-bin/show_pathway?ko04624+K03362+K04441
ko00750	Vitamin B6 metabolism	2	396	6	1723	0.417738220489797	0.981290725490183	0.333333333333333	TR3800_c0_g1|TR3431_c0_g1	K00831|K00868	http://www.kegg.jp/kegg-bin/show_pathway?ko00750+K00831+K00868
ko00480	Glutathione metabolism	7	396	27	1723	0.430328062581069	0.983043005345745	0.259259259259259	TR572_c0_g1|TR10950_c0_g1|TR413_c0_g1|TR3517_c0_g1|TR14304_c0_g1|TR794_c0_g1|TR423_c0_g1	K00383|K00681|K00681|K00799|K01469|K10808|K11204	http://www.kegg.jp/kegg-bin/show_pathway?ko00480+K00383+K00681+K00799+K01469+K10808+K11204
ko04114	Oocyte meiosis	7	396	27	1723	0.430328062581069	0.983043005345745	0.259259259259259	TR3173_c0_g1|TR5275_c0_g1|TR16955_c0_g1|TR2518_c0_g1|TR3246_c0_g1|TR4635_c0_g1|TR1966_c0_g1	K02178|K03355|K03357|K03362|K04441|K06636|K13728	http://www.kegg.jp/kegg-bin/show_pathway?ko04114+K02178+K03355+K03357+K03362+K04441+K06636+K13728
ko04723	Retrograde endocannabinoid signaling	7	396	27	1723	0.430328062581069	0.983043005345745	0.259259259259259	TR7166_c0_g1|TR7112_c0_g1|TR7166_c1_g1|TR6239_c0_g1|TR3246_c0_g1|TR591_c0_g1|TR16143_c0_g1	K03878|K03879|K03881|K03883|K04441|K04630|K15528	http://www.kegg.jp/kegg-bin/show_pathway?ko04723+K03878+K03879+K03881+K03883+K04441+K04630+K15528
ko04145	Phagosome	6	396	23	1723	0.440189352487094	0.99642862517533	0.260869565217391	TR1758_c0_g1|TR2654_c0_g1|TR3034_c0_g1|TR420_c0_g1|TR420_c0_g2|TR3907_c0_g1	K02145|K02147|K02153|K07374|K07374|K07375	http://www.kegg.jp/kegg-bin/show_pathway?ko04145+K02145+K02147+K02153+K07374+K07375
ko01210	2-Oxocarboxylic acid metabolism	8	396	33	1723	0.499321078237392	0.997834309568375	0.242424242424242	TR10247_c0_g1|TR25_c0_g2|TR283_c0_g1|TR3817_c0_g1|TR124_c0_g2|TR4813_c0_g1|TR16592_c0_g1|TR4305_c0_g1	K00826|K01647|K01647|K01647|K01681|K01687|K12659|K14455	http://www.kegg.jp/kegg-bin/show_pathway?ko01210+K00826+K01647+K01681+K01687+K12659+K14455
ko00254	Aflatoxin biosynthesis	1	396	3	1723	0.543405127288936	0.997834309568375	0.333333333333333	TR1034_c0_g1	K17644	http://www.kegg.jp/kegg-bin/show_pathway?ko00254+K17644
ko04210	Apoptosis	3	396	12	1723	0.545001871892767	0.997834309568375	0.25	TR420_c0_g1|TR420_c0_g2|TR12765_c0_g1	K07374|K07374|K08852	http://www.kegg.jp/kegg-bin/show_pathway?ko04210+K07374+K08852
ko00590	Arachidonic acid metabolism	1	396	3	1723	0.543405127288936	0.997834309568375	0.333333333333333	TR4700_c0_g1	K14674	http://www.kegg.jp/kegg-bin/show_pathway?ko00590+K14674
ko00791	Atrazine degradation	1	396	3	1723	0.543405127288936	0.997834309568375	0.333333333333333	TR3933_c0_g1	K06035	http://www.kegg.jp/kegg-bin/show_pathway?ko00791+K06035
ko04360	Axon guidance	3	396	11	1723	0.481112013587521	0.997834309568375	0.272727272727273	TR4709_c0_g1|TR591_c0_g1|TR2721_c0_g1	K04513|K04630|K05765	http://www.kegg.jp/kegg-bin/show_pathway?ko04360+K04513+K04630+K05765
ko04976	Bile secretion	2	396	7	1723	0.503802832113186	0.997834309568375	0.285714285714286	TR4105_c0_g1|TR1282_c0_g1	K05658|K05658	http://www.kegg.jp/kegg-bin/show_pathway?ko04976+K05658
ko01230	Biosynthesis of amino acids	24	396	103	1723	0.508940222779839	0.997834309568375	0.233009708737864	TR2529_c0_g1|TR1601_s_0|TR16159_c0_g1|TR4850_c0_g1|TR10247_c0_g1|TR3800_c0_g1|TR4225_c0_g1|TR4865_c0_g1|TR1586_c0_g1|TR10328_c0_g1|TR25_c0_g2|TR283_c0_g1|TR3817_c0_g1|TR1808_c0_g1|TR124_c0_g2|TR4813_c0_g1|TR14639_c0_g1|TR1735_c0_g1|TR4678_c0_g2|TR3843_c0_g1|TR3538_c0_g1|TR16592_c0_g1|TR16205_c0_g1|TR4305_c0_g1	K00058|K00147|K00549|K00600|K00826|K00831|K00931|K01476|K01624|K01626|K01647|K01647|K01647|K01663|K01681|K01687|K01714|K01755|K01808|K01940|K04518|K12659|K13830|K14455	http://www.kegg.jp/kegg-bin/show_pathway?ko01230+K00058+K00147+K00549+K00600+K00826+K00831+K00931+K01476+K01624+K01626+K01647+K01663+K01681+K01687+K01714+K01755+K01808+K01940+K04518+K12659+K13830+K14455
ko00650	Butanoate metabolism	4	396	15	1723	0.464644929338352	0.997834309568375	0.266666666666667	TR259_c0_g1|TR3140_c0_g1|TR18445_c0_g1|TR2722_c0_g1	K00135|K00626|K01641|K01907	http://www.kegg.jp/kegg-bin/show_pathway?ko00650+K00135+K00626+K01641+K01907
ko00710	Carbon fixation in photosynthetic organisms	4	396	16	1723	0.520203902174514	0.997834309568375	0.25	TR4478_c0_g1|TR1586_c0_g1|TR4678_c0_g2|TR4305_c0_g1	K01621|K01624|K01808|K14455	http://www.kegg.jp/kegg-bin/show_pathway?ko00710+K01621+K01624+K01808+K14455
ko04712	Circadian rhythm - plant	1	396	3	1723	0.543405127288936	0.997834309568375	0.333333333333333	TR1013_c0_g1	K03115	http://www.kegg.jp/kegg-bin/show_pathway?ko04712+K03115
ko00983	Drug metabolism - other enzymes	4	396	16	1723	0.520203902174514	0.997834309568375	0.25	TR404_c0_g1|TR3517_c0_g1|TR18014_c0_g1|TR794_c0_g1	K00106|K00799|K03782|K10808	http://www.kegg.jp/kegg-bin/show_pathway?ko00983+K00106+K00799+K03782+K10808
ko00966	Glucosinolate biosynthesis	1	396	3	1723	0.543405127288936	0.997834309568375	0.333333333333333	TR10247_c0_g1	K00826	http://www.kegg.jp/kegg-bin/show_pathway?ko00966+K00826
ko00604	Glycosphingolipid biosynthesis - ganglio series	1	396	3	1723	0.543405127288936	0.997834309568375	0.333333333333333	TR1946_c0_g1	K03372	http://www.kegg.jp/kegg-bin/show_pathway?ko00604+K03372
ko00785	Lipoic acid metabolism	1	396	3	1723	0.543405127288936	0.997834309568375	0.333333333333333	TR1498_c0_g1	K03644	http://www.kegg.jp/kegg-bin/show_pathway?ko00785+K03644
ko00980	Metabolism of xenobiotics by cytochrome P450	4	396	16	1723	0.520203902174514	0.997834309568375	0.25	TR745_c0_g1|TR550_c0_g1|TR3517_c0_g1|TR11560_c0_g1	K00121|K00121|K00799|K13953	http://www.kegg.jp/kegg-bin/show_pathway?ko00980+K00121+K00799+K13953
ko00510	N-Glycan biosynthesis	7	396	29	1723	0.513471067161521	0.997834309568375	0.241379310344828	TR4375_c0_g1|TR2236_c0_g1|TR92_c0_g1|TR4934_c0_g1|TR3155_c0_g1|TR14435_c0_g2|TR4288_c0_g1	K00721|K03846|K03848|K03849|K05546|K09659|K12666	http://www.kegg.jp/kegg-bin/show_pathway?ko00510+K00721+K03846+K03848+K03849+K05546+K09659+K12666
ko00760	Nicotinate and nicotinamide metabolism	4	396	16	1723	0.520203902174514	0.997834309568375	0.25	TR259_c0_g1|TR1050_c0_g1|TR14414_c0_g1|TR3395_c0_g1	K00135|K01240|K10524|K11121	http://www.kegg.jp/kegg-bin/show_pathway?ko00760+K00135+K01240+K10524+K11121
ko04072	Phospholipase D signaling pathway	4	396	16	1723	0.520203902174514	0.997834309568375	0.25	TR2819_c0_g1|TR4709_c0_g1|TR3398_c0_g1|TR11397_c0_g1	K01115|K04513|K04718|K07941	http://www.kegg.jp/kegg-bin/show_pathway?ko04072+K01115+K04513+K04718+K07941
ko00240	Pyrimidine metabolism	4	396	16	1723	0.520203902174514	0.997834309568375	0.25	TR1050_c0_g1|TR3703_c0_g1|TR794_c0_g1|TR1410_c0_g1	K01240|K01955|K10808|K16330	http://www.kegg.jp/kegg-bin/show_pathway?ko00240+K01240+K01955+K10808+K16330
ko04923	Regulation of lipolysis in adipocytes	1	396	3	1723	0.543405127288936	0.997834309568375	0.333333333333333	TR591_c0_g1	K04630	http://www.kegg.jp/kegg-bin/show_pathway?ko04923+K04630
ko00740	Riboflavin metabolism	2	396	7	1723	0.503802832113186	0.997834309568375	0.285714285714286	TR1536_c0_g1|TR13817_c0_g1	K01078|K14654	http://www.kegg.jp/kegg-bin/show_pathway?ko00740+K01078+K14654
ko00450	Selenocompound metabolism	2	396	7	1723	0.503802832113186	0.997834309568375	0.285714285714286	TR16159_c0_g1|TR1047_c0_g1	K00549|K01874	http://www.kegg.jp/kegg-bin/show_pathway?ko00450+K00549+K01874
ko04122	Sulfur relay system	2	396	7	1723	0.503802832113186	0.997834309568375	0.285714285714286	TR4711_c0_g2|TR2338_c0_g1	K14171|K14171	http://www.kegg.jp/kegg-bin/show_pathway?ko04122+K14171
ko02020	Two-component system	4	396	16	1723	0.520203902174514	0.997834309568375	0.25	TR3140_c0_g1|TR147_c1_g3|TR2489_c0_g1|TR11098_c0_g1	K00626|K01104|K01179|K11233	http://www.kegg.jp/kegg-bin/show_pathway?ko02020+K00626+K01104+K01179+K11233
ko04270	Vascular smooth muscle contraction	2	396	7	1723	0.503802832113186	0.997834309568375	0.285714285714286	TR4709_c0_g1|TR3242_c0_g1	K04513|K10352	http://www.kegg.jp/kegg-bin/show_pathway?ko04270+K04513+K10352
ko04213	Longevity regulating pathway - multiple species	5	396	21	1723	0.549076642007934	0.997956816496172	0.238095238095238	TR2054_c0_g1|TR10873_c6_g1|TR1310_c0_g1|TR16668_c0_g1|TR3395_c0_g1	K01768|K03695|K03781|K03781|K11121	http://www.kegg.jp/kegg-bin/show_pathway?ko04213+K01768+K03695+K03781+K11121
ko04520	Adherens junction	2	396	8	1723	0.581157330555576	0.999644837109523	0.25	TR1013_c0_g1|TR4709_c0_g1	K03115|K04513	http://www.kegg.jp/kegg-bin/show_pathway?ko04520+K03115+K04513
ko04920	Adipocytokine signaling pathway	1	396	6	1723	0.791846924685644	0.999644837109523	0.166666666666667	TR640_c0_g1	K01897	http://www.kegg.jp/kegg-bin/show_pathway?ko04920+K01897
ko04261	Adrenergic signaling in cardiomyocytes	2	396	11	1723	0.758724798913869	0.999644837109523	0.181818181818182	TR3246_c0_g1|TR591_c0_g1	K04441|K04630	http://www.kegg.jp/kegg-bin/show_pathway?ko04261+K04441+K04630
ko04925	Aldosterone synthesis and secretion	1	396	5	1723	0.729495473986336	0.999644837109523	0.2	TR390_c0_g1	K08794	http://www.kegg.jp/kegg-bin/show_pathway?ko04925+K08794
ko00970	Aminoacyl-tRNA biosynthesis	6	396	34	1723	0.829000337669809	0.999644837109523	0.176470588235294	TR2381_c0_g1|TR1386_c0_g1|TR3031_c0_g1|TR1047_c0_g1|TR14307_c0_g1|TR4061_c0_g1	K00604|K01867|K01873|K01874|K01883|K01886	http://www.kegg.jp/kegg-bin/show_pathway?ko00970+K00604+K01867+K01873+K01874+K01883+K01886
ko04152	AMPK signaling pathway	2	396	19	1723	0.954151331974846	0.999644837109523	0.105263157894737	TR3214_c0_g1|TR11390_c0_g1	K00693|K08272	http://www.kegg.jp/kegg-bin/show_pathway?ko04152+K00693+K08272
ko04371	Apelin signaling pathway	2	396	14	1723	0.867286555782962	0.999644837109523	0.142857142857143	TR591_c0_g1|TR3398_c0_g1	K04630|K04718	http://www.kegg.jp/kegg-bin/show_pathway?ko04371+K04630+K04718
ko04140	Autophagy - animal	2	396	33	1723	0.998171887305992	0.999644837109523	0.0606060606060606	TR692_c0_g1|TR12765_c0_g1	K08342|K08852	http://www.kegg.jp/kegg-bin/show_pathway?ko04140+K08342+K08852
ko04136	Autophagy - other	1	396	17	1723	0.988474743294809	0.999644837109523	0.0588235294117647	TR692_c0_g1	K08342	http://www.kegg.jp/kegg-bin/show_pathway?ko04136+K08342
ko04138	Autophagy - yeast	4	396	54	1723	0.999479687802713	0.999644837109523	0.0740740740740741	TR4735_c0_g1|TR916_c0_g1|TR692_c0_g1|TR4227_c0_g1	K05755|K08329|K08342|K20179	http://www.kegg.jp/kegg-bin/show_pathway?ko04138+K05755+K08329+K08342+K20179
ko03022	Basal transcription factors	2	396	20	1723	0.96320437917975	0.999644837109523	0.1	TR76_c0_g1|TR10320_c0_g1	K03120|K03139	http://www.kegg.jp/kegg-bin/show_pathway?ko03022+K03120+K03139
ko00780	Biotin metabolism	1	396	6	1723	0.791846924685644	0.999644837109523	0.166666666666667	TR1619_c0_g1	K01942	http://www.kegg.jp/kegg-bin/show_pathway?ko00780+K01942
ko04625	C-type lectin receptor signaling pathway	2	396	9	1723	0.649252485869126	0.999644837109523	0.222222222222222	TR3246_c0_g1|TR4709_c0_g1	K04441|K04513	http://www.kegg.jp/kegg-bin/show_pathway?ko04625+K04441+K04513
ko04020	Calcium signaling pathway	2	396	11	1723	0.758724798913869	0.999644837109523	0.181818181818182	TR3398_c0_g1|TR390_c0_g1	K04718|K08794	http://www.kegg.jp/kegg-bin/show_pathway?ko04020+K04718+K08794
ko04260	Cardiac muscle contraction	2	396	11	1723	0.758724798913869	0.999644837109523	0.181818181818182	TR547_c0_g3|TR7064_c0_g1	K02256|K02262	http://www.kegg.jp/kegg-bin/show_pathway?ko04260+K02256+K02262
ko04111	Cell cycle - yeast	16	396	71	1723	0.584165255666132	0.999644837109523	0.225352112676056	TR3173_c0_g1|TR1995_c0_g1|TR14267_c0_g1|TR4995_c0_g1|TR4995_c0_g2|TR14507_c0_g1|TR5275_c0_g1|TR16955_c0_g1|TR3475_c0_g1|TR4635_c0_g1|TR2885_c0_g1|TR2786_c0_g1|TR2177_c0_g1|TR18088_c0_g1|TR5031_c0_g1|TR3602_c0_g1	K02178|K02210|K02214|K02541|K02541|K02542|K03355|K03357|K04563|K06636|K06639|K06641|K06674|K06678|K09175|K11272	http://www.kegg.jp/kegg-bin/show_pathway?ko04111+K02178+K02210+K02214+K02541+K02542+K03355+K03357+K04563+K06636+K06639+K06641+K06674+K06678+K09175+K11272
ko04218	Cellular senescence	5	396	23	1723	0.637572317268958	0.999644837109523	0.217391304347826	TR2518_c0_g1|TR3246_c0_g1|TR2786_c0_g1|TR4474_c0_g1|TR18213_c0_g1	K03362|K04441|K06641|K10752|K10903	http://www.kegg.jp/kegg-bin/show_pathway?ko04218+K03362+K04441+K06641+K10752+K10903
ko04022	cGMP-PKG signaling pathway	2	396	9	1723	0.649252485869126	0.999644837109523	0.222222222222222	TR4709_c0_g1|TR591_c0_g1	K04513|K04630	http://www.kegg.jp/kegg-bin/show_pathway?ko04022+K04513+K04630
ko04062	Chemokine signaling pathway	2	396	14	1723	0.867286555782962	0.999644837109523	0.142857142857143	TR4709_c0_g1|TR591_c0_g1	K04513|K04630	http://www.kegg.jp/kegg-bin/show_pathway?ko04062+K04513+K04630
ko04725	Cholinergic synapse	1	396	9	1723	0.905255791288425	0.999644837109523	0.111111111111111	TR591_c0_g1	K04630	http://www.kegg.jp/kegg-bin/show_pathway?ko04725+K04630
ko04713	Circadian entrainment	1	396	5	1723	0.729495473986336	0.999644837109523	0.2	TR591_c0_g1	K04630	http://www.kegg.jp/kegg-bin/show_pathway?ko04713+K04630
ko04710	Circadian rhythm	1	396	6	1723	0.791846924685644	0.999644837109523	0.166666666666667	TR2518_c0_g1	K03362	http://www.kegg.jp/kegg-bin/show_pathway?ko04710+K03362
ko00270	Cysteine and methionine metabolism	7	396	36	1723	0.755415927438758	0.999644837109523	0.194444444444444	TR2529_c0_g1|TR16159_c0_g1|TR10247_c0_g1|TR3800_c0_g1|TR906_c0_g1|TR423_c0_g1|TR4305_c0_g1	K00058|K00549|K00826|K00831|K01251|K11204|K14455	http://www.kegg.jp/kegg-bin/show_pathway?ko00270+K00058+K00549+K00826+K00831+K01251+K11204+K14455
ko04623	Cytosolic DNA-sensing pathway	1	396	11	1723	0.943987407045578	0.999644837109523	0.0909090909090909	TR194_c0_g2	K03026	http://www.kegg.jp/kegg-bin/show_pathway?ko04623+K03026
ko04728	Dopaminergic synapse	3	396	14	1723	0.657814854232326	0.999644837109523	0.214285714285714	TR3888_c0_g1|TR3246_c0_g1|TR591_c0_g1	K01593|K04441|K04630	http://www.kegg.jp/kegg-bin/show_pathway?ko04728+K01593+K04441+K04630
ko04961	Endocrine and other factor-regulated calcium reabsorption	1	396	8	1723	0.876810979575169	0.999644837109523	0.125	TR86_c0_g1	K11824	http://www.kegg.jp/kegg-bin/show_pathway?ko04961+K11824
ko04144	Endocytosis	8	396	47	1723	0.879901871047853	0.999644837109523	0.170212765957447	TR2819_c0_g1|TR4709_c0_g1|TR4735_c0_g1|TR11397_c0_g1|TR51_c0_g1|TR86_c0_g1|TR1832_c0_g1|TR4339_c0_g1	K01115|K04513|K05755|K07941|K10591|K11824|K12486|K19366	http://www.kegg.jp/kegg-bin/show_pathway?ko04144+K01115+K04513+K05755+K07941+K10591+K11824+K12486+K19366
ko04915	Estrogen signaling pathway	1	396	10	1723	0.927145351760877	0.999644837109523	0.1	TR591_c0_g1	K04630	http://www.kegg.jp/kegg-bin/show_pathway?ko04915+K04630
ko03460	Fanconi anemia pathway	2	396	14	1723	0.867286555782962	0.999644837109523	0.142857142857143	TR1743_c0_g1|TR477_c1_g1	K03511|K11137	http://www.kegg.jp/kegg-bin/show_pathway?ko03460+K03511+K11137
ko00062	Fatty acid elongation	1	396	4	1723	0.648528132866599	0.999644837109523	0.25	TR10888_c0_g1	K10246	http://www.kegg.jp/kegg-bin/show_pathway?ko00062+K10246
ko04664	Fc epsilon RI signaling pathway	1	396	9	1723	0.905255791288425	0.999644837109523	0.111111111111111	TR3246_c0_g1	K04441	http://www.kegg.jp/kegg-bin/show_pathway?ko04664+K04441
ko04510	Focal adhesion	1	396	9	1723	0.905255791288425	0.999644837109523	0.111111111111111	TR4709_c0_g1	K04513	http://www.kegg.jp/kegg-bin/show_pathway?ko04510+K04513
ko00790	Folate biosynthesis	2	396	8	1723	0.581157330555576	0.999644837109523	0.25	TR18502_c0_g1|TR3622_c0_g1	K01495|K02619	http://www.kegg.jp/kegg-bin/show_pathway?ko00790+K01495+K02619
ko04068	FoxO signaling pathway	3	396	16	1723	0.749008127751506	0.999644837109523	0.1875	TR1310_c0_g1|TR16668_c0_g1|TR3246_c0_g1	K03781|K03781|K04441	http://www.kegg.jp/kegg-bin/show_pathway?ko04068+K03781+K04441
ko04727	GABAergic synapse	1	396	10	1723	0.927145351760877	0.999644837109523	0.1	TR591_c0_g1	K04630	http://www.kegg.jp/kegg-bin/show_pathway?ko04727+K04630
ko04971	Gastric acid secretion	1	396	4	1723	0.648528132866599	0.999644837109523	0.25	TR591_c0_g1	K04630	http://www.kegg.jp/kegg-bin/show_pathway?ko04971+K04630
ko04922	Glucagon signaling pathway	1	396	14	1723	0.974571964756315	0.999644837109523	0.0714285714285714	TR3214_c0_g1	K00693	http://www.kegg.jp/kegg-bin/show_pathway?ko04922+K00693
ko04724	Glutamatergic synapse	2	396	11	1723	0.758724798913869	0.999644837109523	0.181818181818182	TR2819_c0_g1|TR591_c0_g1	K01115|K04630	http://www.kegg.jp/kegg-bin/show_pathway?ko04724+K01115+K04630
ko00564	Glycerophospholipid metabolism	8	396	37	1723	0.642830229402214	0.999644837109523	0.216216216216216	TR5854_c0_g1|TR13006_c0_g1|TR2819_c0_g1|TR4185_c0_g1|TR232_c0_g1|TR11191_c0_g1|TR4700_c0_g1|TR16332_c0_g1	K01114|K01114|K01115|K06128|K08744|K13333|K14674|K16368	http://www.kegg.jp/kegg-bin/show_pathway?ko00564+K01114+K01115+K06128+K08744+K13333+K14674+K16368
ko00531	Glycosaminoglycan degradation	1	396	5	1723	0.729495473986336	0.999644837109523	0.2	TR4091_c0_g1	K01207	http://www.kegg.jp/kegg-bin/show_pathway?ko00531+K01207
ko00563	Glycosylphosphatidylinositol (GPI)-anchor biosynthesis	1	396	15	1723	0.980464008031037	0.999644837109523	0.0666666666666667	TR4687_c0_g2	K05292	http://www.kegg.jp/kegg-bin/show_pathway?ko00563+K05292
ko04912	GnRH signaling pathway	2	396	12	1723	0.801469384318089	0.999644837109523	0.166666666666667	TR2819_c0_g1|TR3246_c0_g1	K01115|K04441	http://www.kegg.jp/kegg-bin/show_pathway?ko04912+K01115+K04441
ko04340	Hedgehog signaling pathway	1	396	7	1723	0.83985427344772	0.999644837109523	0.142857142857143	TR2518_c0_g1	K03362	http://www.kegg.jp/kegg-bin/show_pathway?ko04340+K03362
ko04341	Hedgehog signaling pathway - fly	1	396	8	1723	0.876810979575169	0.999644837109523	0.125	TR2518_c0_g1	K03362	http://www.kegg.jp/kegg-bin/show_pathway?ko04341+K03362
ko04066	HIF-1 signaling pathway	2	396	14	1723	0.867286555782962	0.999644837109523	0.142857142857143	TR4558_c0_g1|TR4221_c0_g1	K00844|K00844	http://www.kegg.jp/kegg-bin/show_pathway?ko04066+K00844
ko04390	Hippo signaling pathway	1	396	6	1723	0.791846924685644	0.999644837109523	0.166666666666667	TR2518_c0_g1	K03362	http://www.kegg.jp/kegg-bin/show_pathway?ko04390+K03362
ko04392	Hippo signaling pathway - multiple species	1	396	5	1723	0.729495473986336	0.999644837109523	0.2	TR5388_c0_g1	K20237	http://www.kegg.jp/kegg-bin/show_pathway?ko04392+K20237
ko03440	Homologous recombination	3	396	13	1723	0.604059849622502	0.999644837109523	0.230769230769231	TR11028_c0_g1|TR4444_c0_g1|TR5849_c0_g1	K02327|K03504|K10877	http://www.kegg.jp/kegg-bin/show_pathway?ko03440+K02327+K03504+K10877
ko04657	IL-17 signaling pathway	1	396	7	1723	0.83985427344772	0.999644837109523	0.142857142857143	TR3246_c0_g1	K04441	http://www.kegg.jp/kegg-bin/show_pathway?ko04657+K04441
ko04750	Inflammatory mediator regulation of TRP channels	1	396	5	1723	0.729495473986336	0.999644837109523	0.2	TR3246_c0_g1	K04441	http://www.kegg.jp/kegg-bin/show_pathway?ko04750+K04441
ko00562	Inositol phosphate metabolism	3	396	22	1723	0.911422900781116	0.999644837109523	0.136363636363636	TR5854_c0_g1|TR13006_c0_g1|TR2881_c0_g1	K01114|K01114|K01858	http://www.kegg.jp/kegg-bin/show_pathway?ko00562+K01114+K01858
ko04910	Insulin signaling pathway	4	396	23	1723	0.811024452674073	0.999644837109523	0.173913043478261	TR3214_c0_g1|TR4558_c0_g1|TR4221_c0_g1|TR4022_c0_g1	K00693|K00844|K00844|K07195	http://www.kegg.jp/kegg-bin/show_pathway?ko04910+K00693+K00844+K07195
ko04730	Long-term depression	1	396	7	1723	0.83985427344772	0.999644837109523	0.142857142857143	TR591_c0_g1	K04630	http://www.kegg.jp/kegg-bin/show_pathway?ko04730+K04630
ko04211	Longevity regulating pathway	2	396	19	1723	0.954151331974846	0.999644837109523	0.105263157894737	TR1310_c0_g1|TR16668_c0_g1	K03781|K03781	http://www.kegg.jp/kegg-bin/show_pathway?ko04211+K03781
ko00300	Lysine biosynthesis	1	396	13	1723	0.966908721258219	0.999644837109523	0.0769230769230769	TR14639_c0_g1	K01714	http://www.kegg.jp/kegg-bin/show_pathway?ko00300+K01714
ko04010	MAPK signaling pathway	2	396	15	1723	0.892083358910214	0.999644837109523	0.133333333333333	TR3246_c0_g1|TR746_c0_g1	K04441|K04459	http://www.kegg.jp/kegg-bin/show_pathway?ko04010+K04441+K04459
ko04013	MAPK signaling pathway - fly	1	396	12	1723	0.956943590929895	0.999644837109523	0.0833333333333333	TR3246_c0_g1	K04441	http://www.kegg.jp/kegg-bin/show_pathway?ko04013+K04441
ko04011	MAPK signaling pathway - yeast	10	396	56	1723	0.863294905183577	0.999644837109523	0.178571428571429	TR1310_c0_g1|TR16668_c0_g1|TR3246_c0_g1|TR4709_c0_g1|TR3475_c0_g1|TR3318_c0_g1|TR1999_c0_g1|TR51_c0_g1|TR11098_c0_g1|TR877_c0_g1	K03781|K03781|K04441|K04513|K04563|K04627|K09051|K10591|K11233|K11240	http://www.kegg.jp/kegg-bin/show_pathway?ko04011+K03781+K04441+K04513+K04563+K04627+K09051+K10591+K11233+K11240
ko04978	Mineral absorption	1	396	7	1723	0.83985427344772	0.999644837109523	0.142857142857143	TR3547_c0_g1	K14685	http://www.kegg.jp/kegg-bin/show_pathway?ko04978+K14685
ko04137	Mitophagy - animal	2	396	16	1723	0.912522677647173	0.999644837109523	0.125	TR1013_c0_g1|TR996_c0_g1	K03115|K17987	http://www.kegg.jp/kegg-bin/show_pathway?ko04137+K03115+K17987
ko04139	Mitophagy - yeast	3	396	24	1723	0.939163666940643	0.999644837109523	0.125	TR1013_c0_g1|TR3246_c0_g1|TR11098_c0_g1	K03115|K04441|K11233	http://www.kegg.jp/kegg-bin/show_pathway?ko04139+K03115+K04441+K11233
ko00261	Monobactam biosynthesis	1	396	4	1723	0.648528132866599	0.999644837109523	0.25	TR14639_c0_g1	K01714	http://www.kegg.jp/kegg-bin/show_pathway?ko00261+K01714
ko03015	mRNA surveillance pathway	5	396	32	1723	0.891450286863728	0.999644837109523	0.15625	TR4026_c0_g1|TR861_c0_g1|TR2699_c0_g1|TR2260_c0_g1|TR1584_c0_g1	K12882|K14376|K14397|K14408|K18655	http://www.kegg.jp/kegg-bin/show_pathway?ko03015+K12882+K14376+K14397+K14408+K18655
ko04150	mTOR signaling pathway	7	396	35	1723	0.72696351115487	0.999644837109523	0.2	TR1758_c0_g1|TR2654_c0_g1|TR4709_c0_g1|TR11390_c0_g1|TR477_c1_g1|TR143_c0_g1|TR897_c0_g1	K02145|K02147|K04513|K08272|K11137|K20406|K20408	http://www.kegg.jp/kegg-bin/show_pathway?ko04150+K02145+K02147+K04513+K08272+K11137+K20406+K20408
ko04217	Necroptosis	1	396	12	1723	0.956943590929895	0.999644837109523	0.0833333333333333	TR1738_c0_g1	K11251	http://www.kegg.jp/kegg-bin/show_pathway?ko04217+K11251
ko04722	Neurotrophin signaling pathway	2	396	11	1723	0.758724798913869	0.999644837109523	0.181818181818182	TR3246_c0_g1|TR4709_c0_g1	K04441|K04513	http://www.kegg.jp/kegg-bin/show_pathway?ko04722+K04441+K04513
ko04064	NF-kappa B signaling pathway	1	396	4	1723	0.648528132866599	0.999644837109523	0.25	TR1013_c0_g1	K03115	http://www.kegg.jp/kegg-bin/show_pathway?ko04064+K03115
ko04621	NOD-like receptor signaling pathway	2	396	14	1723	0.867286555782962	0.999644837109523	0.142857142857143	TR3246_c0_g1|TR4709_c0_g1	K04441|K04513	http://www.kegg.jp/kegg-bin/show_pathway?ko04621+K04441+K04513
ko03450	Non-homologous end-joining	1	396	8	1723	0.876810979575169	0.999644837109523	0.125	TR2308_c0_g1	K10884	http://www.kegg.jp/kegg-bin/show_pathway?ko03450+K10884
ko03420	Nucleotide excision repair	6	396	31	1723	0.751441346318307	0.999644837109523	0.193548387096774	TR6297_c0_g1|TR11028_c0_g1|TR4444_c0_g1|TR5099_c0_g1|TR2263_c0_g1|TR1817_c0_g1	K02325|K02327|K03504|K04802|K10755|K10755	http://www.kegg.jp/kegg-bin/show_pathway?ko03420+K02325+K02327+K03504+K04802+K10755
ko00511	Other glycan degradation	1	396	6	1723	0.791846924685644	0.999644837109523	0.166666666666667	TR2843_c0_g1	K01192	http://www.kegg.jp/kegg-bin/show_pathway?ko00511+K01192
ko00190	Oxidative phosphorylation	11	396	50	1723	0.622281380862766	0.999644837109523	0.22	TR10051_c0_g1|TR10464_c0_g1|TR1758_c0_g1|TR2654_c0_g1|TR3034_c0_g1|TR547_c0_g3|TR7064_c0_g1|TR7166_c0_g1|TR7112_c0_g1|TR7166_c1_g1|TR6239_c0_g1	K01535|K02126|K02145|K02147|K02153|K02256|K02262|K03878|K03879|K03881|K03883	http://www.kegg.jp/kegg-bin/show_pathway?ko00190+K01535+K02126+K02145+K02147+K02153+K02256+K02262+K03878+K03879+K03881+K03883
ko04921	Oxytocin signaling pathway	3	396	15	1723	0.70610733545582	0.999644837109523	0.2	TR4709_c0_g1|TR591_c0_g1|TR390_c0_g1	K04513|K04630|K08794	http://www.kegg.jp/kegg-bin/show_pathway?ko04921+K04513+K04630+K08794
ko04972	Pancreatic secretion	2	396	10	1723	0.708249747036351	0.999644837109523	0.2	TR4640_c0_g1|TR4709_c0_g1	K01176|K04513	http://www.kegg.jp/kegg-bin/show_pathway?ko04972+K01176+K04513
ko00040	Pentose and glucuronate interconversions	3	396	24	1723	0.939163666940643	0.999644837109523	0.125	TR1338_c0_g1|TR3499_c0_g1|TR655_c0_g1	K01213|K18107|K22539	http://www.kegg.jp/kegg-bin/show_pathway?ko00040+K01213+K18107+K22539
ko00030	Pentose phosphate pathway	5	396	25	1723	0.714518165939727	0.999644837109523	0.2	TR5278_c0_g1|TR11097_c0_g1|TR4478_c0_g1|TR1586_c0_g1|TR4678_c0_g2	K00852|K01057|K01621|K01624|K01808	http://www.kegg.jp/kegg-bin/show_pathway?ko00030+K00852+K01057+K01621+K01624+K01808
ko00400	Phenylalanine, tyrosine and tryptophan biosynthesis	4	396	19	1723	0.667676970000591	0.999644837109523	0.210526315789474	TR10328_c0_g1|TR3538_c0_g1|TR16205_c0_g1|TR4305_c0_g1	K01626|K04518|K13830|K14455	http://www.kegg.jp/kegg-bin/show_pathway?ko00400+K01626+K04518+K13830+K14455
ko04151	PI3K-Akt signaling pathway	2	396	23	1723	0.98119763805783	0.999644837109523	0.0869565217391304	TR3214_c0_g1|TR2014_c0_g1	K00693|K09554	http://www.kegg.jp/kegg-bin/show_pathway?ko04151+K00693+K09554
ko00860	Porphyrin and chlorophyll metabolism	2	396	14	1723	0.867286555782962	0.999644837109523	0.142857142857143	TR11077_c0_g1|TR1825_c0_g1	K01749|K01772	http://www.kegg.jp/kegg-bin/show_pathway?ko00860+K01749+K01772
ko04917	Prolactin signaling pathway	2	396	8	1723	0.581157330555576	0.999644837109523	0.25	TR140_c0_g1|TR3246_c0_g1	K00965|K04441	http://www.kegg.jp/kegg-bin/show_pathway?ko04917+K00965+K04441
ko04141	Protein processing in endoplasmic reticulum	8	396	59	1723	0.977336222300109	0.999644837109523	0.135593220338983	TR3155_c0_g1|TR12765_c0_g1|TR1824_c1_g1|TR14477_c0_g1|TR463_c0_g1|TR4288_c0_g1|TR1340_c0_g1|TR3207_c0_g1	K05546|K08852|K09503|K10080|K10661|K12666|K14026|K24348	http://www.kegg.jp/kegg-bin/show_pathway?ko04141+K05546+K08852+K09503+K10080+K10661+K12666+K14026+K24348
ko04014	Ras signaling pathway	4	396	20	1723	0.709304414059019	0.999644837109523	0.2	TR2819_c0_g1|TR4709_c0_g1|TR11397_c0_g1|TR1283_c0_g1	K01115|K04513|K07941|K10632	http://www.kegg.jp/kegg-bin/show_pathway?ko04014+K01115+K04513+K07941+K10632
ko04926	Relaxin signaling pathway	2	396	10	1723	0.708249747036351	0.999644837109523	0.2	TR3246_c0_g1|TR591_c0_g1	K04441|K04630	http://www.kegg.jp/kegg-bin/show_pathway?ko04926+K04441+K04630
ko04924	Renin secretion	1	396	4	1723	0.648528132866599	0.999644837109523	0.25	TR591_c0_g1	K04630	http://www.kegg.jp/kegg-bin/show_pathway?ko04924+K04630
ko03010	Ribosome	12	396	59	1723	0.736465941813056	0.999644837109523	0.203389830508475	TR1694_c0_g1|TR2704_c0_g1|TR5155_c0_g1|TR2080_c0_g1|TR1145_c0_g1|TR365_c0_g2|TR1973_c0_g1|TR709_c0_g1|TR829_c0_g1|TR3494_c0_g1|TR1790_c0_g1|TR4317_c0_g1	K02873|K02880|K02923|K02930|K02936|K02942|K02957|K02958|K02967|K02981|K02984|K02985	http://www.kegg.jp/kegg-bin/show_pathway?ko03010+K02873+K02880+K02923+K02930+K02936+K02942+K02957+K02958+K02967+K02981+K02984+K02985
ko03008	Ribosome biogenesis in eukaryotes	4	396	52	1723	0.999200846758458	0.999644837109523	0.0769230769230769	TR1013_c0_g1|TR14621_c0_g1|TR6188_c0_g1|TR328_c0_g1	K03115|K12619|K13288|K14559	http://www.kegg.jp/kegg-bin/show_pathway?ko03008+K03115+K12619+K13288+K14559
ko03018	RNA degradation	4	396	37	1723	0.98320153772941	0.999644837109523	0.108108108108108	TR11572_c0_g1|TR3433_c0_g1|TR612_c0_g1|TR14621_c0_g1	K12584|K12609|K12617|K12619	http://www.kegg.jp/kegg-bin/show_pathway?ko03018+K12584+K12609+K12617+K12619
ko03020	RNA polymerase	1	396	17	1723	0.988474743294809	0.999644837109523	0.0588235294117647	TR194_c0_g2	K03026	http://www.kegg.jp/kegg-bin/show_pathway?ko03020+K03026
ko03013	RNA transport	5	396	63	1723	0.999644837109523	0.999644837109523	0.0793650793650794	TR788_c0_g1|TR4026_c0_g1|TR16153_c0_g1|TR452_c1_g1|TR1584_c0_g1	K12879|K12882|K14311|K14312|K18655	http://www.kegg.jp/kegg-bin/show_pathway?ko03013+K12879+K12882+K14311+K14312+K18655
ko04970	Salivary secretion	1	396	6	1723	0.791846924685644	0.999644837109523	0.166666666666667	TR4640_c0_g1	K01176	http://www.kegg.jp/kegg-bin/show_pathway?ko04970+K01176
ko04726	Serotonergic synapse	2	396	9	1723	0.649252485869126	0.999644837109523	0.222222222222222	TR3888_c0_g1|TR591_c0_g1	K01593|K04630	http://www.kegg.jp/kegg-bin/show_pathway?ko04726+K01593+K04630
ko04550	Signaling pathways regulating pluripotency of stem cells	1	396	7	1723	0.83985427344772	0.999644837109523	0.142857142857143	TR3246_c0_g1	K04441	http://www.kegg.jp/kegg-bin/show_pathway?ko04550+K04441
ko00600	Sphingolipid metabolism	3	396	18	1723	0.819669823195849	0.999644837109523	0.166666666666667	TR3091_c0_g1|TR4450_c0_g1|TR3398_c0_g1	K00720|K04711|K04718	http://www.kegg.jp/kegg-bin/show_pathway?ko00600+K00720+K04711+K04718
ko04071	Sphingolipid signaling pathway	5	396	26	1723	0.748376923936276	0.999644837109523	0.192307692307692	TR2819_c0_g1|TR3246_c0_g1|TR4709_c0_g1|TR591_c0_g1|TR3398_c0_g1	K01115|K04441|K04513|K04630|K04718	http://www.kegg.jp/kegg-bin/show_pathway?ko04071+K01115+K04441+K04513+K04630+K04718
ko03040	Spliceosome	7	396	55	1723	0.98272847145207	0.999644837109523	0.127272727272727	TR1191_c0_g1|TR3148_c0_g1|TR2453_c0_g1|TR16249_c0_g1|TR1271_c0_g1|TR788_c0_g1|TR4026_c0_g1	K10599|K11086|K11087|K12827|K12872|K12879|K12882	http://www.kegg.jp/kegg-bin/show_pathway?ko03040+K10599+K11086+K11087+K12827+K12872+K12879+K12882
ko04721	Synaptic vesicle cycle	4	396	18	1723	0.62214862296878	0.999644837109523	0.222222222222222	TR1758_c0_g1|TR2654_c0_g1|TR3034_c0_g1|TR86_c0_g1	K02145|K02147|K02153|K11824	http://www.kegg.jp/kegg-bin/show_pathway?ko04721+K02145+K02147+K02153+K11824
ko04660	T cell receptor signaling pathway	2	396	12	1723	0.801469384318089	0.999644837109523	0.166666666666667	TR3246_c0_g1|TR4709_c0_g1	K04441|K04513	http://www.kegg.jp/kegg-bin/show_pathway?ko04660+K04441+K04513
ko04350	TGF-beta signaling pathway	1	396	7	1723	0.83985427344772	0.999644837109523	0.142857142857143	TR4709_c0_g1	K04513	http://www.kegg.jp/kegg-bin/show_pathway?ko04350+K04513
ko04658	Th1 and Th2 cell differentiation	1	396	4	1723	0.648528132866599	0.999644837109523	0.25	TR3246_c0_g1	K04441	http://www.kegg.jp/kegg-bin/show_pathway?ko04658+K04441
ko04659	Th17 cell differentiation	1	396	6	1723	0.791846924685644	0.999644837109523	0.166666666666667	TR3246_c0_g1	K04441	http://www.kegg.jp/kegg-bin/show_pathway?ko04659+K04441
ko04714	Thermogenesis	11	396	59	1723	0.832031929106142	0.999644837109523	0.186440677966102	TR640_c0_g1|TR10464_c0_g1|TR547_c0_g3|TR7064_c0_g1|TR7166_c0_g1|TR7112_c0_g1|TR7166_c1_g1|TR6239_c0_g1|TR3246_c0_g1|TR14332_c0_g1|TR332_c0_g1	K01897|K02126|K02256|K02262|K03878|K03879|K03881|K03883|K04441|K11649|K15109	http://www.kegg.jp/kegg-bin/show_pathway?ko04714+K01897+K02126+K02256+K02262+K03878+K03879+K03881+K03883+K04441+K11649+K15109
ko00730	Thiamine metabolism	2	396	12	1723	0.801469384318089	0.999644837109523	0.166666666666667	TR1755_c0_g1|TR1536_c0_g1	K00949|K01078	http://www.kegg.jp/kegg-bin/show_pathway?ko00730+K00949+K01078
ko04919	Thyroid hormone signaling pathway	2	396	21	1723	0.970529186047642	0.999644837109523	0.0952380952380952	TR5854_c0_g1|TR13006_c0_g1	K01114|K01114	http://www.kegg.jp/kegg-bin/show_pathway?ko04919+K01114
ko04918	Thyroid hormone synthesis	1	396	6	1723	0.791846924685644	0.999644837109523	0.166666666666667	TR572_c0_g1	K00383	http://www.kegg.jp/kegg-bin/show_pathway?ko04918+K00383
ko04668	TNF signaling pathway	1	396	4	1723	0.648528132866599	0.999644837109523	0.25	TR3246_c0_g1	K04441	http://www.kegg.jp/kegg-bin/show_pathway?ko04668+K04441
ko04620	Toll-like receptor signaling pathway	1	396	4	1723	0.648528132866599	0.999644837109523	0.25	TR3246_c0_g1	K04441	http://www.kegg.jp/kegg-bin/show_pathway?ko04620+K04441
ko00130	Ubiquinone and other terpenoid-quinone biosynthesis	1	396	8	1723	0.876810979575169	0.999644837109523	0.125	TR1245_c0_g1	K01904	http://www.kegg.jp/kegg-bin/show_pathway?ko00130+K01904
ko04120	Ubiquitin mediated proteolysis	8	396	45	1723	0.846889028566051	0.999644837109523	0.177777777777778	TR5275_c0_g1|TR16955_c0_g1|TR2518_c0_g1|TR690_c0_g1|TR1010_c0_g1|TR51_c0_g1|TR1191_c0_g1|TR4249_c0_g1	K03355|K03357|K03362|K10583|K10590|K10591|K10599|K10684	http://www.kegg.jp/kegg-bin/show_pathway?ko04120+K03355+K03357+K03362+K10583+K10590+K10591+K10599+K10684
ko00290	Valine, leucine and isoleucine biosynthesis	2	396	12	1723	0.801469384318089	0.999644837109523	0.166666666666667	TR10247_c0_g1|TR4813_c0_g1	K00826|K01687	http://www.kegg.jp/kegg-bin/show_pathway?ko00290+K00826+K01687
ko00513	Various types of N-glycan biosynthesis	2	396	23	1723	0.98119763805783	0.999644837109523	0.0869565217391304	TR2236_c0_g1|TR4288_c0_g1	K03846|K12666	http://www.kegg.jp/kegg-bin/show_pathway?ko00513+K03846+K12666
ko04370	VEGF signaling pathway	2	396	9	1723	0.649252485869126	0.999644837109523	0.222222222222222	TR3246_c0_g1|TR3398_c0_g1	K04441|K04718	http://www.kegg.jp/kegg-bin/show_pathway?ko04370+K04441+K04718
ko04310	Wnt signaling pathway	3	396	15	1723	0.70610733545582	0.999644837109523	0.2	TR1013_c0_g1|TR2518_c0_g1|TR4709_c0_g1	K03115|K03362|K04513	http://www.kegg.jp/kegg-bin/show_pathway?ko04310+K03115+K03362+K04513
