# Supplementary material for: Mining RNA-Seq Data to Depict How Penicillium digitatum Shapes Its Transcriptome in Response to Nanoemulsion
Source: Front Nutr. 2021 Sep 14;8:724419. doi: 10.3389/fnut.2021.724419 (PMC8476847; doi:10.3389/fnut.2021.724419)
Supplement: Supplementary file 5 [file Table_5.XLS]

GO_ID	Term	Category	Test	Ref	TestAll	RefAll	geneID	Pvalue	FDR	richFactor
GO:0045333	cellular respiration	BP	4	6	98	1627	TR38_c0_g2,TR547_c0_g3,TR7064_c0_g1,TR6239_c0_g1	0.000169418593771639	0.0801349948539854	0.666666666666667
GO:0015980	energy derivation by oxidation of organic compounds	BP	4	7	98	1627	TR38_c0_g2,TR547_c0_g3,TR7064_c0_g1,TR6239_c0_g1	0.000377049811810653	0.0891722804932193	0.571428571428571
GO:0005739	mitochondrion	CC	7	27	98	1627	TR3622_c0_g1,TR10464_c0_g1,TR547_c0_g3,TR6239_c0_g1,TR7064_c0_g1,TR7166_c0_g1,TR83_c0_g1	0.000760972154119863	0.119979942966232	0.259259259259259
GO:1902600	proton transmembrane transport	BP	4	9	98	1627	TR10464_c0_g1,TR4697_c0_g1,TR547_c0_g3,TR7064_c0_g1	0.00123515874278899	0.133593961555229	0.444444444444444
GO:0009060	aerobic respiration	BP	3	5	98	1627	TR38_c0_g2,TR7064_c0_g1,TR547_c0_g3	0.00194084072240975	0.133593961555229	0.6
GO:0015078	proton transmembrane transporter activity	MF	4	11	98	1627	TR547_c0_g3,TR7064_c0_g1,TR4697_c0_g1,TR10464_c0_g1	0.00294458753036873	0.133593961555229	0.363636363636364
GO:0005740	mitochondrial envelope	CC	4	11	98	1627	TR10464_c0_g1,TR547_c0_g3,TR6239_c0_g1,TR3622_c0_g1	0.00294458753036873	0.133593961555229	0.363636363636364
GO:0044429	mitochondrial part	CC	4	11	98	1627	TR3622_c0_g1,TR10464_c0_g1,TR547_c0_g3,TR6239_c0_g1	0.00294458753036873	0.133593961555229	0.363636363636364
GO:0006119	oxidative phosphorylation	BP	2	2	98	1627	TR6239_c0_g1,TR547_c0_g3	0.00359326887675761	0.133593961555229	1
GO:0070469	respiratory chain	CC	2	2	98	1627	TR547_c0_g3,TR6239_c0_g1	0.00359326887675761	0.133593961555229	1
GO:0015672	monovalent inorganic cation transport	BP	4	12	98	1627	TR4697_c0_g1,TR547_c0_g3,TR7064_c0_g1,TR10464_c0_g1	0.00421451449103464	0.133593961555229	0.333333333333333
GO:0098662	inorganic cation transmembrane transport	BP	4	12	98	1627	TR4697_c0_g1,TR547_c0_g3,TR7064_c0_g1,TR10464_c0_g1	0.00421451449103464	0.133593961555229	0.333333333333333
GO:0015077	monovalent inorganic cation transmembrane transporter activity	MF	4	12	98	1627	TR547_c0_g3,TR7064_c0_g1,TR10464_c0_g1,TR4697_c0_g1	0.00421451449103464	0.133593961555229	0.333333333333333
GO:0031967	organelle envelope	CC	5	20	98	1627	TR4839_c0_g1,TR3622_c0_g1,TR10464_c0_g1,TR547_c0_g3,TR6239_c0_g1	0.0053779624278378	0.133593961555229	0.25
GO:0098660	inorganic ion transmembrane transport	BP	4	13	98	1627	TR4697_c0_g1,TR547_c0_g3,TR7064_c0_g1,TR10464_c0_g1	0.00580919676733834	0.133593961555229	0.307692307692308
GO:0009141	nucleoside triphosphate metabolic process	BP	3	7	98	1627	TR547_c0_g3,TR10464_c0_g1,TR6239_c0_g1	0.00621367263047575	0.133593961555229	0.428571428571429
GO:0009144	purine nucleoside triphosphate metabolic process	BP	3	7	98	1627	TR547_c0_g3,TR10464_c0_g1,TR6239_c0_g1	0.00621367263047575	0.133593961555229	0.428571428571429
GO:0009199	ribonucleoside triphosphate metabolic process	BP	3	7	98	1627	TR547_c0_g3,TR10464_c0_g1,TR6239_c0_g1	0.00621367263047575	0.133593961555229	0.428571428571429
GO:0009205	purine ribonucleoside triphosphate metabolic process	BP	3	7	98	1627	TR547_c0_g3,TR10464_c0_g1,TR6239_c0_g1	0.00621367263047575	0.133593961555229	0.428571428571429
GO:0046034	ATP metabolic process	BP	3	7	98	1627	TR547_c0_g3,TR10464_c0_g1,TR6239_c0_g1	0.00621367263047575	0.133593961555229	0.428571428571429
GO:0005743	mitochondrial inner membrane	CC	3	7	98	1627	TR10464_c0_g1,TR547_c0_g3,TR6239_c0_g1	0.00621367263047575	0.133593961555229	0.428571428571429
GO:0019866	organelle inner membrane	CC	3	7	98	1627	TR10464_c0_g1,TR547_c0_g3,TR6239_c0_g1	0.00621367263047575	0.133593961555229	0.428571428571429
GO:0006091	generation of precursor metabolites and energy	BP	4	14	98	1627	TR38_c0_g2,TR547_c0_g3,TR7064_c0_g1,TR6239_c0_g1	0.00776154631998772	0.153063510863112	0.285714285714286
GO:0098655	cation transmembrane transport	BP	4	15	98	1627	TR4697_c0_g1,TR547_c0_g3,TR7064_c0_g1,TR10464_c0_g1	0.0101015488892625	0.153063510863112	0.266666666666667
GO:0031975	envelope	CC	5	23	98	1627	TR4839_c0_g1,TR3622_c0_g1,TR10464_c0_g1,TR547_c0_g3,TR6239_c0_g1	0.0101031199818194	0.153063510863112	0.217391304347826
GO:0006101	citrate metabolic process	BP	2	3	98	1627	TR38_c0_g2,TR283_c0_g1	0.010355248092219	0.153063510863112	0.666666666666667
GO:0022904	respiratory electron transport chain	BP	2	3	98	1627	TR7064_c0_g1,TR6239_c0_g1	0.010355248092219	0.153063510863112	0.666666666666667
GO:0072350	tricarboxylic acid metabolic process	BP	2	3	98	1627	TR38_c0_g2,TR283_c0_g1	0.010355248092219	0.153063510863112	0.666666666666667
GO:0004129	cytochrome-c oxidase activity	MF	2	3	98	1627	TR547_c0_g3,TR7064_c0_g1	0.010355248092219	0.153063510863112	0.666666666666667
GO:0015002	heme-copper terminal oxidase activity	MF	2	3	98	1627	TR547_c0_g3,TR7064_c0_g1	0.010355248092219	0.153063510863112	0.666666666666667
GO:0016675	oxidoreductase activity, acting on a heme group of donors	MF	2	3	98	1627	TR547_c0_g3,TR7064_c0_g1	0.010355248092219	0.153063510863112	0.666666666666667
GO:0016676	oxidoreductase activity, acting on a heme group of donors, oxygen as acceptor	MF	2	3	98	1627	TR547_c0_g3,TR7064_c0_g1	0.010355248092219	0.153063510863112	0.666666666666667
GO:0031966	mitochondrial membrane	CC	3	9	98	1627	TR10464_c0_g1,TR547_c0_g3,TR6239_c0_g1	0.0136478461290215	0.195619127849308	0.333333333333333
GO:0022890	inorganic cation transmembrane transporter activity	MF	4	17	98	1627	TR547_c0_g3,TR7064_c0_g1,TR10464_c0_g1,TR4697_c0_g1	0.0160482583935223	0.223259594709884	0.235294117647059
GO:0022900	electron transport chain	BP	2	4	98	1627	TR7064_c0_g1,TR6239_c0_g1	0.0198986325514786	0.226114867172028	0.5
GO:0009055	electron transfer activity	MF	2	4	98	1627	TR547_c0_g3,TR7064_c0_g1	0.0198986325514786	0.226114867172028	0.5
GO:0017144	drug metabolic process	BP	6	38	98	1627	TR38_c0_g2,TR283_c0_g1,TR547_c0_g3,TR10464_c0_g1,TR6239_c0_g1,TR591_c0_g1	0.023473188582269	0.226114867172028	0.157894736842105
GO:0008324	cation transmembrane transporter activity	MF	4	20	98	1627	TR547_c0_g3,TR7064_c0_g1,TR10464_c0_g1,TR4697_c0_g1	0.0284334999123913	0.226114867172028	0.2
GO:0008757	S-adenosylmethionine-dependent methyltransferase activity	MF	2	5	98	1627	TR4856_c1_g1,TR1343_c0_g1	0.0318704937708577	0.226114867172028	0.4
GO:0046912	transferase activity, transferring acyl groups, acyl groups converted into alkyl on transfer	MF	2	5	98	1627	TR38_c0_g2,TR283_c0_g1	0.0318704937708577	0.226114867172028	0.4
GO:0016999	antibiotic metabolic process	BP	3	13	98	1627	TR38_c0_g2,TR283_c0_g1,TR591_c0_g1	0.0389785881144553	0.226114867172028	0.230769230769231
GO:0009123	nucleoside monophosphate metabolic process	BP	3	14	98	1627	TR547_c0_g3,TR10464_c0_g1,TR6239_c0_g1	0.0474923267856736	0.226114867172028	0.214285714285714
GO:0009126	purine nucleoside monophosphate metabolic process	BP	3	14	98	1627	TR547_c0_g3,TR10464_c0_g1,TR6239_c0_g1	0.0474923267856736	0.226114867172028	0.214285714285714
GO:0009161	ribonucleoside monophosphate metabolic process	BP	3	14	98	1627	TR547_c0_g3,TR10464_c0_g1,TR6239_c0_g1	0.0474923267856736	0.226114867172028	0.214285714285714
GO:0009167	purine ribonucleoside monophosphate metabolic process	BP	3	14	98	1627	TR547_c0_g3,TR10464_c0_g1,TR6239_c0_g1	0.0474923267856736	0.226114867172028	0.214285714285714
GO:0009150	purine ribonucleotide metabolic process	BP	3	15	98	1627	TR547_c0_g3,TR10464_c0_g1,TR6239_c0_g1	0.0568400212597764	0.226114867172028	0.2
GO:0009259	ribonucleotide metabolic process	BP	3	15	98	1627	TR547_c0_g3,TR10464_c0_g1,TR6239_c0_g1	0.0568400212597764	0.226114867172028	0.2
GO:0019693	ribose phosphate metabolic process	BP	3	15	98	1627	TR547_c0_g3,TR10464_c0_g1,TR6239_c0_g1	0.0568400212597764	0.226114867172028	0.2
GO:0000909	sporocarp development involved in sexual reproduction	BP	1	1	98	1627	TR591_c0_g1	0.0602335586969884	0.226114867172028	1
GO:0006097	glyoxylate cycle	BP	1	1	98	1627	TR38_c0_g2	0.0602335586969884	0.226114867172028	1
GO:0007127	meiosis I	BP	1	1	98	1627	TR1163_c0_g2	0.0602335586969884	0.226114867172028	1
GO:0007131	reciprocal meiotic recombination	BP	1	1	98	1627	TR1163_c0_g2	0.0602335586969884	0.226114867172028	1
GO:0007186	G protein-coupled receptor signaling pathway	BP	1	1	98	1627	TR591_c0_g1	0.0602335586969884	0.226114867172028	1
GO:0007187	G protein-coupled receptor signaling pathway, coupled to cyclic nucleotide second messenger	BP	1	1	98	1627	TR591_c0_g1	0.0602335586969884	0.226114867172028	1
GO:0007188	adenylate cyclase-modulating G protein-coupled receptor signaling pathway	BP	1	1	98	1627	TR591_c0_g1	0.0602335586969884	0.226114867172028	1
GO:0007189	adenylate cyclase-activating G protein-coupled receptor signaling pathway	BP	1	1	98	1627	TR591_c0_g1	0.0602335586969884	0.226114867172028	1
GO:0009403	toxin biosynthetic process	BP	1	1	98	1627	TR591_c0_g1	0.0602335586969884	0.226114867172028	1
GO:0009404	toxin metabolic process	BP	1	1	98	1627	TR591_c0_g1	0.0602335586969884	0.226114867172028	1
GO:0009712	catechol-containing compound metabolic process	BP	1	1	98	1627	TR18385_c0_g1	0.0602335586969884	0.226114867172028	1
GO:0010256	endomembrane system organization	BP	1	1	98	1627	TR849_c0_g1	0.0602335586969884	0.226114867172028	1
GO:0010565	regulation of cellular ketone metabolic process	BP	1	1	98	1627	TR591_c0_g1	0.0602335586969884	0.226114867172028	1
GO:0010913	regulation of sterigmatocystin biosynthetic process	BP	1	1	98	1627	TR591_c0_g1	0.0602335586969884	0.226114867172028	1
GO:0017000	antibiotic biosynthetic process	BP	1	1	98	1627	TR591_c0_g1	0.0602335586969884	0.226114867172028	1
GO:0018958	phenol-containing compound metabolic process	BP	1	1	98	1627	TR18385_c0_g1	0.0602335586969884	0.226114867172028	1
GO:0019933	cAMP-mediated signaling	BP	1	1	98	1627	TR591_c0_g1	0.0602335586969884	0.226114867172028	1
GO:0019935	cyclic-nucleotide-mediated signaling	BP	1	1	98	1627	TR591_c0_g1	0.0602335586969884	0.226114867172028	1
GO:0030436	asexual sporulation	BP	1	1	98	1627	TR591_c0_g1	0.0602335586969884	0.226114867172028	1
GO:0030582	reproductive fruiting body development	BP	1	1	98	1627	TR591_c0_g1	0.0602335586969884	0.226114867172028	1
GO:0030584	sporocarp development	BP	1	1	98	1627	TR591_c0_g1	0.0602335586969884	0.226114867172028	1
GO:0030654	beta-lactam antibiotic biosynthetic process	BP	1	1	98	1627	TR591_c0_g1	0.0602335586969884	0.226114867172028	1
GO:0033238	regulation of cellular amine metabolic process	BP	1	1	98	1627	TR591_c0_g1	0.0602335586969884	0.226114867172028	1
GO:0033240	positive regulation of cellular amine metabolic process	BP	1	1	98	1627	TR591_c0_g1	0.0602335586969884	0.226114867172028	1
GO:0033244	regulation of penicillin metabolic process	BP	1	1	98	1627	TR591_c0_g1	0.0602335586969884	0.226114867172028	1
GO:0033246	positive regulation of penicillin metabolic process	BP	1	1	98	1627	TR591_c0_g1	0.0602335586969884	0.226114867172028	1
GO:0034250	positive regulation of cellular amide metabolic process	BP	1	1	98	1627	TR591_c0_g1	0.0602335586969884	0.226114867172028	1
GO:0034305	regulation of asexual sporulation	BP	1	1	98	1627	TR591_c0_g1	0.0602335586969884	0.226114867172028	1
GO:0035825	homologous recombination	BP	1	1	98	1627	TR1163_c0_g2	0.0602335586969884	0.226114867172028	1
GO:0042316	penicillin metabolic process	BP	1	1	98	1627	TR591_c0_g1	0.0602335586969884	0.226114867172028	1
GO:0042318	penicillin biosynthetic process	BP	1	1	98	1627	TR591_c0_g1	0.0602335586969884	0.226114867172028	1
GO:0042762	regulation of sulfur metabolic process	BP	1	1	98	1627	TR591_c0_g1	0.0602335586969884	0.226114867172028	1
GO:0042773	ATP synthesis coupled electron transport	BP	1	1	98	1627	TR6239_c0_g1	0.0602335586969884	0.226114867172028	1
GO:0043385	mycotoxin metabolic process	BP	1	1	98	1627	TR591_c0_g1	0.0602335586969884	0.226114867172028	1
GO:0043386	mycotoxin biosynthetic process	BP	1	1	98	1627	TR591_c0_g1	0.0602335586969884	0.226114867172028	1
GO:0043455	regulation of secondary metabolic process	BP	1	1	98	1627	TR591_c0_g1	0.0602335586969884	0.226114867172028	1
GO:0043937	regulation of sporulation	BP	1	1	98	1627	TR591_c0_g1	0.0602335586969884	0.226114867172028	1
GO:0045460	sterigmatocystin metabolic process	BP	1	1	98	1627	TR591_c0_g1	0.0602335586969884	0.226114867172028	1
GO:0045461	sterigmatocystin biosynthetic process	BP	1	1	98	1627	TR591_c0_g1	0.0602335586969884	0.226114867172028	1
GO:0045595	regulation of cell differentiation	BP	1	1	98	1627	TR591_c0_g1	0.0602335586969884	0.226114867172028	1
GO:0046487	glyoxylate metabolic process	BP	1	1	98	1627	TR38_c0_g2	0.0602335586969884	0.226114867172028	1
GO:0048315	conidium formation	BP	1	1	98	1627	TR591_c0_g1	0.0602335586969884	0.226114867172028	1
GO:0048608	reproductive structure development	BP	1	1	98	1627	TR591_c0_g1	0.0602335586969884	0.226114867172028	1
GO:0051176	positive regulation of sulfur metabolic process	BP	1	1	98	1627	TR591_c0_g1	0.0602335586969884	0.226114867172028	1
GO:0060284	regulation of cell development	BP	1	1	98	1627	TR591_c0_g1	0.0602335586969884	0.226114867172028	1
GO:0061458	reproductive system development	BP	1	1	98	1627	TR591_c0_g1	0.0602335586969884	0.226114867172028	1
GO:0061794	conidium development	BP	1	1	98	1627	TR591_c0_g1	0.0602335586969884	0.226114867172028	1
GO:0061982	meiosis I cell cycle process	BP	1	1	98	1627	TR1163_c0_g2	0.0602335586969884	0.226114867172028	1
GO:0062013	positive regulation of small molecule metabolic process	BP	1	1	98	1627	TR591_c0_g1	0.0602335586969884	0.226114867172028	1
GO:0072339	cellular lactam biosynthetic process	BP	1	1	98	1627	TR591_c0_g1	0.0602335586969884	0.226114867172028	1
GO:0075259	spore-bearing structure development	BP	1	1	98	1627	TR591_c0_g1	0.0602335586969884	0.226114867172028	1
GO:0075306	regulation of conidium formation	BP	1	1	98	1627	TR591_c0_g1	0.0602335586969884	0.226114867172028	1
GO:0140013	meiotic nuclear division	BP	1	1	98	1627	TR1163_c0_g2	0.0602335586969884	0.226114867172028	1
GO:1900196	regulation of penicillin biosynthetic process	BP	1	1	98	1627	TR591_c0_g1	0.0602335586969884	0.226114867172028	1
GO:1900198	positive regulation of penicillin biosynthetic process	BP	1	1	98	1627	TR591_c0_g1	0.0602335586969884	0.226114867172028	1
GO:1900376	regulation of secondary metabolite biosynthetic process	BP	1	1	98	1627	TR591_c0_g1	0.0602335586969884	0.226114867172028	1
GO:1900378	positive regulation of secondary metabolite biosynthetic process	BP	1	1	98	1627	TR591_c0_g1	0.0602335586969884	0.226114867172028	1
GO:1901376	organic heteropentacyclic compound metabolic process	BP	1	1	98	1627	TR591_c0_g1	0.0602335586969884	0.226114867172028	1
GO:1901378	organic heteropentacyclic compound biosynthetic process	BP	1	1	98	1627	TR591_c0_g1	0.0602335586969884	0.226114867172028	1
GO:1903664	regulation of asexual reproduction	BP	1	1	98	1627	TR591_c0_g1	0.0602335586969884	0.226114867172028	1
GO:0000293	ferric-chelate reductase activity	MF	1	1	98	1627	TR4196_c0_g1	0.0602335586969884	0.226114867172028	1
GO:0001664	G protein-coupled receptor binding	MF	1	1	98	1627	TR591_c0_g1	0.0602335586969884	0.226114867172028	1
GO:0004198	calcium-dependent cysteine-type endopeptidase activity	MF	1	1	98	1627	TR1091_c0_g1	0.0602335586969884	0.226114867172028	1
GO:0004474	malate synthase activity	MF	1	1	98	1627	TR38_c0_g2	0.0602335586969884	0.226114867172028	1
GO:0008199	ferric iron binding	MF	1	1	98	1627	TR18385_c0_g1	0.0602335586969884	0.226114867172028	1
GO:0016278	lysine N-methyltransferase activity	MF	1	1	98	1627	TR4856_c1_g1	0.0602335586969884	0.226114867172028	1
GO:0016279	protein-lysine N-methyltransferase activity	MF	1	1	98	1627	TR4856_c1_g1	0.0602335586969884	0.226114867172028	1
GO:0016723	oxidoreductase activity, oxidizing metal ions, NAD or NADP as acceptor	MF	1	1	98	1627	TR4196_c0_g1	0.0602335586969884	0.226114867172028	1
GO:0018024	histone-lysine N-methyltransferase activity	MF	1	1	98	1627	TR4856_c1_g1	0.0602335586969884	0.226114867172028	1
GO:0018576	catechol 1,2-dioxygenase activity	MF	1	1	98	1627	TR18385_c0_g1	0.0602335586969884	0.226114867172028	1
GO:0019114	catechol dioxygenase activity	MF	1	1	98	1627	TR18385_c0_g1	0.0602335586969884	0.226114867172028	1
GO:0031683	G-protein beta/gamma-subunit complex binding	MF	1	1	98	1627	TR591_c0_g1	0.0602335586969884	0.226114867172028	1
GO:0042054	histone methyltransferase activity	MF	1	1	98	1627	TR4856_c1_g1	0.0602335586969884	0.226114867172028	1
GO:0005834	heterotrimeric G-protein complex	CC	1	1	98	1627	TR591_c0_g1	0.0602335586969884	0.226114867172028	1
GO:0019897	extrinsic component of plasma membrane	CC	1	1	98	1627	TR591_c0_g1	0.0602335586969884	0.226114867172028	1
GO:0019898	extrinsic component of membrane	CC	1	1	98	1627	TR591_c0_g1	0.0602335586969884	0.226114867172028	1
GO:0031234	extrinsic component of cytoplasmic side of plasma membrane	CC	1	1	98	1627	TR591_c0_g1	0.0602335586969884	0.226114867172028	1
GO:1905360	GTPase complex	CC	1	1	98	1627	TR591_c0_g1	0.0602335586969884	0.226114867172028	1
GO:0006812	cation transport	BP	4	26	98	1627	TR4697_c0_g1,TR547_c0_g3,TR7064_c0_g1,TR10464_c0_g1	0.0666284168255525	0.248151505184932	0.153846153846154
GO:0006163	purine nucleotide metabolic process	BP	3	17	98	1627	TR547_c0_g3,TR10464_c0_g1,TR6239_c0_g1	0.0779063096046256	0.286286140735969	0.176470588235294
GO:0000003	reproduction	BP	2	8	98	1627	TR591_c0_g1,TR1163_c0_g2	0.0792885506055219	0.286286140735969	0.25
GO:0022414	reproductive process	BP	2	8	98	1627	TR591_c0_g1,TR1163_c0_g2	0.0792885506055219	0.286286140735969	0.25
GO:0016627	oxidoreductase activity, acting on the CH-CH group of donors	MF	2	8	98	1627	TR13_c0_g1,TR7640_c0_g1	0.0792885506055219	0.286286140735969	0.25
GO:0034220	ion transmembrane transport	BP	4	29	98	1627	TR4697_c0_g1,TR547_c0_g3,TR7064_c0_g1,TR10464_c0_g1	0.0923695959940966	0.33099105231218	0.137931034482759
GO:0019637	organophosphate metabolic process	BP	4	30	98	1627	TR547_c0_g3,TR3622_c0_g1,TR10464_c0_g1,TR6239_c0_g1	0.101869558244072	0.345508314679029	0.133333333333333
GO:0072521	purine-containing compound metabolic process	BP	3	19	98	1627	TR547_c0_g3,TR10464_c0_g1,TR6239_c0_g1	0.101871454047401	0.345508314679029	0.157894736842105
GO:0031090	organelle membrane	CC	3	19	98	1627	TR10464_c0_g1,TR547_c0_g3,TR6239_c0_g1	0.101871454047401	0.345508314679029	0.157894736842105
GO:0070887	cellular response to chemical stimulus	BP	3	20	98	1627	TR591_c0_g1,TR4839_c0_g1,TR16620_c0_g1	0.114831093012403	0.345508314679029	0.15
GO:0000280	nuclear division	BP	1	2	98	1627	TR1163_c0_g2	0.116873848517219	0.345508314679029	0.5
GO:0003006	developmental process involved in reproduction	BP	1	2	98	1627	TR591_c0_g1	0.116873848517219	0.345508314679029	0.5
GO:0006099	tricarboxylic acid cycle	BP	1	2	98	1627	TR38_c0_g2	0.116873848517219	0.345508314679029	0.5
GO:0015985	energy coupled proton transport, down electrochemical gradient	BP	1	2	98	1627	TR10464_c0_g1	0.116873848517219	0.345508314679029	0.5
GO:0015986	ATP synthesis coupled proton transport	BP	1	2	98	1627	TR10464_c0_g1	0.116873848517219	0.345508314679029	0.5
GO:0019646	aerobic electron transport chain	BP	1	2	98	1627	TR7064_c0_g1	0.116873848517219	0.345508314679029	0.5
GO:0019748	secondary metabolic process	BP	1	2	98	1627	TR591_c0_g1	0.116873848517219	0.345508314679029	0.5
GO:0019932	second-messenger-mediated signaling	BP	1	2	98	1627	TR591_c0_g1	0.116873848517219	0.345508314679029	0.5
GO:0019954	asexual reproduction	BP	1	2	98	1627	TR591_c0_g1	0.116873848517219	0.345508314679029	0.5
GO:0030653	beta-lactam antibiotic metabolic process	BP	1	2	98	1627	TR591_c0_g1	0.116873848517219	0.345508314679029	0.5
GO:0035690	cellular response to drug	BP	1	2	98	1627	TR591_c0_g1	0.116873848517219	0.345508314679029	0.5
GO:0043934	sporulation	BP	1	2	98	1627	TR591_c0_g1	0.116873848517219	0.345508314679029	0.5
GO:0044550	secondary metabolite biosynthetic process	BP	1	2	98	1627	TR591_c0_g1	0.116873848517219	0.345508314679029	0.5
GO:0062012	regulation of small molecule metabolic process	BP	1	2	98	1627	TR591_c0_g1	0.116873848517219	0.345508314679029	0.5
GO:0072338	cellular lactam metabolic process	BP	1	2	98	1627	TR591_c0_g1	0.116873848517219	0.345508314679029	0.5
GO:1903046	meiotic cell cycle process	BP	1	2	98	1627	TR1163_c0_g2	0.116873848517219	0.345508314679029	0.5
GO:0005102	signaling receptor binding	MF	1	2	98	1627	TR591_c0_g1	0.116873848517219	0.345508314679029	0.5
GO:0008170	N-methyltransferase activity	MF	1	2	98	1627	TR4856_c1_g1	0.116873848517219	0.345508314679029	0.5
GO:0008276	protein methyltransferase activity	MF	1	2	98	1627	TR4856_c1_g1	0.116873848517219	0.345508314679029	0.5
GO:0016722	oxidoreductase activity, oxidizing metal ions	MF	1	2	98	1627	TR4196_c0_g1	0.116873848517219	0.345508314679029	0.5
GO:0051920	peroxiredoxin activity	MF	1	2	98	1627	TR16620_c0_g1	0.116873848517219	0.345508314679029	0.5
GO:0009898	cytoplasmic side of plasma membrane	CC	1	2	98	1627	TR591_c0_g1	0.116873848517219	0.345508314679029	0.5
GO:0098552	side of membrane	CC	1	2	98	1627	TR591_c0_g1	0.116873848517219	0.345508314679029	0.5
GO:0098562	cytoplasmic side of membrane	CC	1	2	98	1627	TR591_c0_g1	0.116873848517219	0.345508314679029	0.5
GO:0055085	transmembrane transport	BP	11	125	98	1627	TR4697_c0_g1,TR547_c0_g3,TR7064_c0_g1,TR10464_c0_g1,TR108_c0_g1,TR1108_c0_g1,TR3471_c0_g1,TR13183_c0_g1,TR19156_c0_g1,TR2562_c0_g1,TR396_c0_g1	0.124765328211423	0.366546585366478	0.088
GO:0006753	nucleoside phosphate metabolic process	BP	3	22	98	1627	TR547_c0_g3,TR10464_c0_g1,TR6239_c0_g1	0.142468140024122	0.413419817370611	0.136363636363636
GO:0009117	nucleotide metabolic process	BP	3	22	98	1627	TR547_c0_g3,TR10464_c0_g1,TR6239_c0_g1	0.142468140024122	0.413419817370611	0.136363636363636
GO:0015318	inorganic molecular entity transmembrane transporter activity	MF	4	34	98	1627	TR547_c0_g3,TR7064_c0_g1,TR10464_c0_g1,TR4697_c0_g1	0.144029102137244	0.415401007993392	0.117647058823529
GO:0005515	protein binding	MF	5	47	98	1627	TR591_c0_g1,TR264_c1_g3,TR264_c1_g4,TR4839_c0_g1,TR24_c2_g1	0.148447839267713	0.425550472567443	0.106382978723404
GO:0016020	membrane	CC	35	497	98	1627	TR10464_c0_g1,TR547_c0_g3,TR6239_c0_g1,TR591_c0_g1,TR108_c0_g1,TR3471_c0_g1,TR4697_c0_g1,TR7064_c0_g1,TR849_c0_g1,TR1024_c0_g1,TR13183_c0_g1,TR19156_c0_g1,TR2562_c0_g1,TR396_c0_g1,TR4196_c0_g1,TR912_c0_g1,TR1108_c0_g1,TR2523_c0_g1,TR3267_c0_g1,TR332_c0_g1,TR405_c0_g1,TR4366_c0_g1,TR4596_c0_g1,TR4671_c0_g1,TR7112_c0_g1,TR7166_c0_g1,TR780_c0_g2,TR1361_c0_g1,TR1806_c0_g1,TR18328_c0_g1,TR1845_c0_g1,T…	0.15104008021619	0.430373240616011	0.0704225352112676
GO:0009308	amine metabolic process	BP	2	12	98	1627	TR591_c0_g1,TR971_c0_g1	0.160094706999721	0.450742835778976	0.166666666666667
GO:0032259	methylation	BP	2	12	98	1627	TR4856_c1_g1,TR1343_c0_g1	0.160094706999721	0.450742835778976	0.166666666666667
GO:0006650	glycerophospholipid metabolic process	BP	1	3	98	1627	TR3622_c0_g1	0.170133148729719	0.452095389602006	0.333333333333333
GO:0019953	sexual reproduction	BP	1	3	98	1627	TR591_c0_g1	0.170133148729719	0.452095389602006	0.333333333333333
GO:0034248	regulation of cellular amide metabolic process	BP	1	3	98	1627	TR591_c0_g1	0.170133148729719	0.452095389602006	0.333333333333333
GO:0044703	multi-organism reproductive process	BP	1	3	98	1627	TR591_c0_g1	0.170133148729719	0.452095389602006	0.333333333333333
GO:0046486	glycerolipid metabolic process	BP	1	3	98	1627	TR3622_c0_g1	0.170133148729719	0.452095389602006	0.333333333333333
GO:0048285	organelle fission	BP	1	3	98	1627	TR1163_c0_g2	0.170133148729719	0.452095389602006	0.333333333333333
GO:0048468	cell development	BP	1	3	98	1627	TR591_c0_g1	0.170133148729719	0.452095389602006	0.333333333333333
GO:0050793	regulation of developmental process	BP	1	3	98	1627	TR591_c0_g1	0.170133148729719	0.452095389602006	0.333333333333333
GO:0004197	cysteine-type endopeptidase activity	MF	1	3	98	1627	TR1091_c0_g1	0.170133148729719	0.452095389602006	0.333333333333333
GO:0044877	protein-containing complex binding	MF	1	3	98	1627	TR591_c0_g1	0.170133148729719	0.452095389602006	0.333333333333333
GO:0016746	transferase activity, transferring acyl groups	MF	3	24	98	1627	TR38_c0_g2,TR283_c0_g1,TR780_c0_g1	0.17207148703962	0.454691694803018	0.125
GO:0016491	oxidoreductase activity	MF	19	253	98	1627	TR4196_c0_g1,TR13_c0_g1,TR547_c0_g3,TR7064_c0_g1,TR971_c0_g1,TR6239_c0_g1,TR3095_c0_g1,TR7640_c0_g1,TR18385_c0_g1,TR16620_c0_g1,TR15031_c0_g1,TR4322_c0_g1,TR4909_c0_g2,TR7112_c0_g1,TR7166_c0_g1,TR242_c0_g1,TR3105_c0_g1,TR3691_c0_g1,TR5339_c0_g1	0.173074283224057	0.454800755360994	0.075098814229249
GO:0015075	ion transmembrane transporter activity	MF	4	37	98	1627	TR547_c0_g3,TR7064_c0_g1,TR10464_c0_g1,TR4697_c0_g1	0.179459796234451	0.468975047618206	0.108108108108108
GO:0019001	guanyl nucleotide binding	MF	2	13	98	1627	TR591_c0_g1,TR24_c2_g1	0.182115819524315	0.473301003489016	0.153846153846154
GO:0005975	carbohydrate metabolic process	BP	6	64	98	1627	TR16714_c0_g1,TR38_c0_g2,TR1390_c0_g1,TR17046_c0_g1,TR4640_c0_g1,TR5848_c0_g1	0.183442134433403	0.474142784628414	0.09375
GO:0006810	transport	BP	17	229	98	1627	TR2523_c0_g1,TR108_c0_g1,TR4697_c0_g1,TR547_c0_g3,TR7064_c0_g1,TR10464_c0_g1,TR1108_c0_g1,TR3471_c0_g1,TR13183_c0_g1,TR19156_c0_g1,TR2562_c0_g1,TR396_c0_g1,TR332_c0_g1,TR405_c0_g1,TR4596_c0_g1,TR1361_c0_g1,TR1530_c0_g1	0.205480725074042	0.513103225286994	0.074235807860262
GO:0051234	establishment of localization	BP	17	229	98	1627	TR332_c0_g1,TR405_c0_g1,TR4596_c0_g1,TR1361_c0_g1,TR1530_c0_g1,TR2523_c0_g1,TR108_c0_g1,TR4697_c0_g1,TR547_c0_g3,TR7064_c0_g1,TR10464_c0_g1,TR1108_c0_g1,TR3471_c0_g1,TR13183_c0_g1,TR19156_c0_g1,TR2562_c0_g1,TR396_c0_g1	0.205480725074042	0.513103225286994	0.074235807860262
GO:0006811	ion transport	BP	5	53	98	1627	TR2523_c0_g1,TR4697_c0_g1,TR547_c0_g3,TR7064_c0_g1,TR10464_c0_g1	0.210807573542398	0.513103225286994	0.0943396226415094
GO:0051179	localization	BP	17	231	98	1627	TR332_c0_g1,TR405_c0_g1,TR4596_c0_g1,TR1361_c0_g1,TR1530_c0_g1,TR2523_c0_g1,TR108_c0_g1,TR4697_c0_g1,TR547_c0_g3,TR7064_c0_g1,TR10464_c0_g1,TR1108_c0_g1,TR3471_c0_g1,TR13183_c0_g1,TR19156_c0_g1,TR2562_c0_g1,TR396_c0_g1	0.216229212489814	0.513103225286994	0.0735930735930736
GO:0006754	ATP biosynthetic process	BP	1	4	98	1627	TR10464_c0_g1	0.220211320789133	0.513103225286994	0.25
GO:0007275	multicellular organism development	BP	1	4	98	1627	TR591_c0_g1	0.220211320789133	0.513103225286994	0.25
GO:0009142	nucleoside triphosphate biosynthetic process	BP	1	4	98	1627	TR10464_c0_g1	0.220211320789133	0.513103225286994	0.25
GO:0009145	purine nucleoside triphosphate biosynthetic process	BP	1	4	98	1627	TR10464_c0_g1	0.220211320789133	0.513103225286994	0.25
GO:0009201	ribonucleoside triphosphate biosynthetic process	BP	1	4	98	1627	TR10464_c0_g1	0.220211320789133	0.513103225286994	0.25
GO:0009206	purine ribonucleoside triphosphate biosynthetic process	BP	1	4	98	1627	TR10464_c0_g1	0.220211320789133	0.513103225286994	0.25
GO:0048731	system development	BP	1	4	98	1627	TR591_c0_g1	0.220211320789133	0.513103225286994	0.25
GO:0098869	cellular oxidant detoxification	BP	1	4	98	1627	TR16620_c0_g1	0.220211320789133	0.513103225286994	0.25
GO:0004523	RNA-DNA hybrid ribonuclease activity	MF	1	4	98	1627	TR1903_c0_g4	0.220211320789133	0.513103225286994	0.25
GO:0008137	NADH dehydrogenase (ubiquinone) activity	MF	1	4	98	1627	TR6239_c0_g1	0.220211320789133	0.513103225286994	0.25
GO:0015299	solute:proton antiporter activity	MF	1	4	98	1627	TR4697_c0_g1	0.220211320789133	0.513103225286994	0.25
GO:0016209	antioxidant activity	MF	1	4	98	1627	TR16620_c0_g1	0.220211320789133	0.513103225286994	0.25
GO:0016684	oxidoreductase activity, acting on peroxide as acceptor	MF	1	4	98	1627	TR16620_c0_g1	0.220211320789133	0.513103225286994	0.25
GO:0051787	misfolded protein binding	MF	1	4	98	1627	TR4839_c0_g1	0.220211320789133	0.513103225286994	0.25
GO:0044432	endoplasmic reticulum part	CC	1	4	98	1627	TR849_c0_g1	0.220211320789133	0.513103225286994	0.25
GO:0098797	plasma membrane protein complex	CC	1	4	98	1627	TR591_c0_g1	0.220211320789133	0.513103225286994	0.25
GO:0051716	cellular response to stimulus	BP	5	54	98	1627	TR24_c2_g1,TR4856_c1_g1,TR591_c0_g1,TR4839_c0_g1,TR16620_c0_g1	0.221960349609582	0.514643359633982	0.0925925925925926
GO:0008168	methyltransferase activity	MF	2	15	98	1627	TR1343_c0_g1,TR4856_c1_g1	0.22727815247629	0.521857117093617	0.133333333333333
GO:0046983	protein dimerization activity	MF	2	15	98	1627	TR264_c1_g3,TR264_c1_g4	0.22727815247629	0.521857117093617	0.133333333333333
GO:0042221	response to chemical	BP	3	29	98	1627	TR591_c0_g1,TR4839_c0_g1,TR16620_c0_g1	0.252168960998944	0.556965892194585	0.103448275862069
GO:1901135	carbohydrate derivative metabolic process	BP	3	29	98	1627	TR547_c0_g3,TR10464_c0_g1,TR6239_c0_g1	0.252168960998944	0.556965892194585	0.103448275862069
GO:0009889	regulation of biosynthetic process	BP	6	71	98	1627	TR4856_c1_g1,TR1103_c0_g1,TR2079_c0_g2,TR792_c0_g1,TR591_c0_g1,TR421_c0_g1	0.252598806337577	0.556965892194585	0.0845070422535211
GO:0031326	regulation of cellular biosynthetic process	BP	6	71	98	1627	TR4856_c1_g1,TR1103_c0_g1,TR2079_c0_g2,TR792_c0_g1,TR591_c0_g1,TR421_c0_g1	0.252598806337577	0.556965892194585	0.0845070422535211
GO:0055114	oxidation-reduction process	BP	13	176	98	1627	TR38_c0_g2,TR547_c0_g3,TR7064_c0_g1,TR6239_c0_g1,TR13_c0_g1,TR15031_c0_g1,TR16620_c0_g1,TR18385_c0_g1,TR7112_c0_g1,TR971_c0_g1,TR242_c0_g1,TR4196_c0_g1,TR5339_c0_g1	0.254645311620916	0.556965892194585	0.0738636363636364
GO:0030154	cell differentiation	BP	1	5	98	1627	TR591_c0_g1	0.267296527543701	0.556965892194585	0.2
GO:0042026	protein refolding	BP	1	5	98	1627	TR4839_c0_g1	0.267296527543701	0.556965892194585	0.2
GO:0042493	response to drug	BP	1	5	98	1627	TR591_c0_g1	0.267296527543701	0.556965892194585	0.2
GO:0043335	protein unfolding	BP	1	5	98	1627	TR4839_c0_g1	0.267296527543701	0.556965892194585	0.2
GO:0051321	meiotic cell cycle	BP	1	5	98	1627	TR1163_c0_g2	0.267296527543701	0.556965892194585	0.2
GO:0051788	response to misfolded protein	BP	1	5	98	1627	TR4839_c0_g1	0.267296527543701	0.556965892194585	0.2
GO:0071218	cellular response to misfolded protein	BP	1	5	98	1627	TR4839_c0_g1	0.267296527543701	0.556965892194585	0.2
GO:0090502	RNA phosphodiester bond hydrolysis, endonucleolytic	BP	1	5	98	1627	TR1903_c0_g4	0.267296527543701	0.556965892194585	0.2
GO:0097237	cellular response to toxic substance	BP	1	5	98	1627	TR16620_c0_g1	0.267296527543701	0.556965892194585	0.2
GO:1990748	cellular detoxification	BP	1	5	98	1627	TR16620_c0_g1	0.267296527543701	0.556965892194585	0.2
GO:0003995	acyl-CoA dehydrogenase activity	MF	1	5	98	1627	TR13_c0_g1	0.267296527543701	0.556965892194585	0.2
GO:0008131	primary amine oxidase activity	MF	1	5	98	1627	TR971_c0_g1	0.267296527543701	0.556965892194585	0.2
GO:0008234	cysteine-type peptidase activity	MF	1	5	98	1627	TR1091_c0_g1	0.267296527543701	0.556965892194585	0.2
GO:0015298	solute:cation antiporter activity	MF	1	5	98	1627	TR4697_c0_g1	0.267296527543701	0.556965892194585	0.2
GO:0016641	oxidoreductase activity, acting on the CH-NH2 group of donors, oxygen as acceptor	MF	1	5	98	1627	TR971_c0_g1	0.267296527543701	0.556965892194585	0.2
GO:0016702	oxidoreductase activity, acting on single donors with incorporation of molecular oxygen, incorporation of two atoms of oxygen	MF	1	5	98	1627	TR18385_c0_g1	0.267296527543701	0.556965892194585	0.2
GO:0004553	hydrolase activity, hydrolyzing O-glycosyl compounds	MF	3	30	98	1627	TR1390_c0_g1,TR16714_c0_g1,TR5848_c0_g1	0.268868894638375	0.557785031420839	0.1
GO:0051171	regulation of nitrogen compound metabolic process	BP	6	74	98	1627	TR4856_c1_g1,TR1103_c0_g1,TR2079_c0_g2,TR792_c0_g1,TR421_c0_g1,TR591_c0_g1	0.284316041537499	0.585871455317129	0.0810810810810811
GO:0055086	nucleobase-containing small molecule metabolic process	BP	3	31	98	1627	TR547_c0_g3,TR10464_c0_g1,TR6239_c0_g1	0.285697300797081	0.585871455317129	0.0967741935483871
GO:0003824	catalytic activity	MF	52	810	98	1627	TR591_c0_g1,TR4196_c0_g1,TR13_c0_g1,TR547_c0_g3,TR7064_c0_g1,TR1091_c0_g1,TR3636_c0_g1,TR38_c0_g2,TR1903_c0_g4,TR1390_c0_g1,TR16714_c0_g1,TR5848_c0_g1,TR15031_c0_g1,TR4322_c0_g1,TR4909_c0_g2,TR7112_c0_g1,TR7166_c0_g1,TR242_c0_g1,TR3105_c0_g1,TR3691_c0_g1,TR5339_c0_g1,TR4839_c0_g1,TR971_c0_g1,TR6239_c0_g1,TR1343_c0_g1,TR3095_c0_g1,TR7640_c0_g1,TR780_c0_g1,TR10464_c0_g1,TR10420_c0_g1,TR2410_c1_g1,T…	0.286123268875807	0.585871455317129	0.0641975308641975
GO:0006081	cellular aldehyde metabolic process	BP	1	6	98	1627	TR38_c0_g2	0.311565911206289	0.596642412957793	0.166666666666667
GO:0009636	response to toxic substance	BP	1	6	98	1627	TR16620_c0_g1	0.311565911206289	0.596642412957793	0.166666666666667
GO:0009891	positive regulation of biosynthetic process	BP	1	6	98	1627	TR591_c0_g1	0.311565911206289	0.596642412957793	0.166666666666667
GO:0031328	positive regulation of cellular biosynthetic process	BP	1	6	98	1627	TR591_c0_g1	0.311565911206289	0.596642412957793	0.166666666666667
GO:0032501	multicellular organismal process	BP	1	6	98	1627	TR591_c0_g1	0.311565911206289	0.596642412957793	0.166666666666667
GO:0051704	multi-organism process	BP	1	6	98	1627	TR591_c0_g1	0.311565911206289	0.596642412957793	0.166666666666667
GO:0051726	regulation of cell cycle	BP	1	6	98	1627	TR4856_c1_g1	0.311565911206289	0.596642412957793	0.166666666666667
GO:0098754	detoxification	BP	1	6	98	1627	TR16620_c0_g1	0.311565911206289	0.596642412957793	0.166666666666667
GO:0003954	NADH dehydrogenase activity	MF	1	6	98	1627	TR6239_c0_g1	0.311565911206289	0.596642412957793	0.166666666666667
GO:0004521	endoribonuclease activity	MF	1	6	98	1627	TR1903_c0_g4	0.311565911206289	0.596642412957793	0.166666666666667
GO:0004540	ribonuclease activity	MF	1	6	98	1627	TR1903_c0_g4	0.311565911206289	0.596642412957793	0.166666666666667
GO:0016655	oxidoreductase activity, acting on NAD(P)H, quinone or similar compound as acceptor	MF	1	6	98	1627	TR6239_c0_g1	0.311565911206289	0.596642412957793	0.166666666666667
GO:0016891	endoribonuclease activity, producing 5'-phosphomonoesters	MF	1	6	98	1627	TR1903_c0_g4	0.311565911206289	0.596642412957793	0.166666666666667
GO:0016893	endonuclease activity, active with either ribo- or deoxyribonucleic acids and producing 5'-phosphomonoesters	MF	1	6	98	1627	TR1903_c0_g4	0.311565911206289	0.596642412957793	0.166666666666667
GO:0050136	NADH dehydrogenase (quinone) activity	MF	1	6	98	1627	TR6239_c0_g1	0.311565911206289	0.596642412957793	0.166666666666667
GO:0052689	carboxylic ester hydrolase activity	MF	1	6	98	1627	TR18129_c0_g1	0.311565911206289	0.596642412957793	0.166666666666667
GO:0031323	regulation of cellular metabolic process	BP	6	77	98	1627	TR4856_c1_g1,TR1103_c0_g1,TR2079_c0_g2,TR792_c0_g1,TR591_c0_g1,TR421_c0_g1	0.316891862370727	0.604394560086104	0.0779220779220779
GO:0007049	cell cycle	BP	2	20	98	1627	TR4856_c1_g1,TR1163_c0_g2	0.341624774899932	0.630758667146179	0.1
GO:0016741	transferase activity, transferring one-carbon groups	MF	2	20	98	1627	TR1343_c0_g1,TR4856_c1_g1	0.341624774899932	0.630758667146179	0.1
GO:0006310	DNA recombination	BP	1	7	98	1627	TR1163_c0_g2	0.353186232428858	0.630758667146179	0.142857142857143
GO:0008643	carbohydrate transport	BP	1	7	98	1627	TR108_c0_g1	0.353186232428858	0.630758667146179	0.142857142857143
GO:0032502	developmental process	BP	1	7	98	1627	TR591_c0_g1	0.353186232428858	0.630758667146179	0.142857142857143
GO:0035966	response to topologically incorrect protein	BP	1	7	98	1627	TR4839_c0_g1	0.353186232428858	0.630758667146179	0.142857142857143
GO:0035967	cellular response to topologically incorrect protein	BP	1	7	98	1627	TR4839_c0_g1	0.353186232428858	0.630758667146179	0.142857142857143
GO:0042180	cellular ketone metabolic process	BP	1	7	98	1627	TR591_c0_g1	0.353186232428858	0.630758667146179	0.142857142857143
GO:0044106	cellular amine metabolic process	BP	1	7	98	1627	TR591_c0_g1	0.353186232428858	0.630758667146179	0.142857142857143
GO:0048856	anatomical structure development	BP	1	7	98	1627	TR591_c0_g1	0.353186232428858	0.630758667146179	0.142857142857143
GO:0048869	cellular developmental process	BP	1	7	98	1627	TR591_c0_g1	0.353186232428858	0.630758667146179	0.142857142857143
GO:0005507	copper ion binding	MF	1	7	98	1627	TR971_c0_g1	0.353186232428858	0.630758667146179	0.142857142857143
GO:0016638	oxidoreductase activity, acting on the CH-NH2 group of donors	MF	1	7	98	1627	TR971_c0_g1	0.353186232428858	0.630758667146179	0.142857142857143
GO:0016651	oxidoreductase activity, acting on NAD(P)H	MF	1	7	98	1627	TR6239_c0_g1	0.353186232428858	0.630758667146179	0.142857142857143
GO:0051213	dioxygenase activity	MF	1	7	98	1627	TR18385_c0_g1	0.353186232428858	0.630758667146179	0.142857142857143
GO:0005783	endoplasmic reticulum	CC	1	7	98	1627	TR849_c0_g1	0.353186232428858	0.630758667146179	0.142857142857143
GO:0050896	response to stimulus	BP	5	65	98	1627	TR24_c2_g1,TR4856_c1_g1,TR591_c0_g1,TR4839_c0_g1,TR16620_c0_g1	0.353384876942362	0.630758667146179	0.0769230769230769
GO:0019222	regulation of metabolic process	BP	6	81	98	1627	TR4856_c1_g1,TR1103_c0_g1,TR2079_c0_g2,TR792_c0_g1,TR591_c0_g1,TR421_c0_g1	0.361194914270169	0.640170600455501	0.0740740740740741
GO:0007154	cell communication	BP	2	21	98	1627	TR24_c2_g1,TR591_c0_g1	0.364071652267505	0.640170600455501	0.0952380952380952
GO:0007165	signal transduction	BP	2	21	98	1627	TR591_c0_g1,TR24_c2_g1	0.364071652267505	0.640170600455501	0.0952380952380952
GO:0023052	signaling	BP	2	21	98	1627	TR24_c2_g1,TR591_c0_g1	0.364071652267505	0.640170600455501	0.0952380952380952
GO:0019219	regulation of nucleobase-containing compound metabolic process	BP	5	67	98	1627	TR4856_c1_g1,TR1103_c0_g1,TR2079_c0_g2,TR792_c0_g1,TR421_c0_g1	0.378153507893101	0.662468923086802	0.0746268656716418
GO:0050794	regulation of cellular process	BP	7	99	98	1627	TR4856_c1_g1,TR24_c2_g1,TR1103_c0_g1,TR2079_c0_g2,TR792_c0_g1,TR591_c0_g1,TR421_c0_g1	0.386974268505507	0.665106614989445	0.0707070707070707
GO:0044444	cytoplasmic part	CC	9	131	98	1627	TR7064_c0_g1,TR7166_c0_g1,TR83_c0_g1,TR4839_c0_g1,TR849_c0_g1,TR3622_c0_g1,TR10464_c0_g1,TR547_c0_g3,TR6239_c0_g1	0.39053744635323	0.665106614989445	0.0687022900763359
GO:0006644	phospholipid metabolic process	BP	1	8	98	1627	TR3622_c0_g1	0.392314472689334	0.665106614989445	0.125
GO:0044272	sulfur compound biosynthetic process	BP	1	8	98	1627	TR591_c0_g1	0.392314472689334	0.665106614989445	0.125
GO:0051173	positive regulation of nitrogen compound metabolic process	BP	1	8	98	1627	TR591_c0_g1	0.392314472689334	0.665106614989445	0.125
GO:0003924	GTPase activity	MF	1	8	98	1627	TR591_c0_g1	0.392314472689334	0.665106614989445	0.125
GO:0004175	endopeptidase activity	MF	1	8	98	1627	TR1091_c0_g1	0.392314472689334	0.665106614989445	0.125
GO:0016701	oxidoreductase activity, acting on single donors with incorporation of molecular oxygen	MF	1	8	98	1627	TR18385_c0_g1	0.392314472689334	0.665106614989445	0.125
GO:0005635	nuclear envelope	CC	1	8	98	1627	TR4839_c0_g1	0.392314472689334	0.665106614989445	0.125
GO:0043231	intracellular membrane-bounded organelle	CC	10	148	98	1627	TR7064_c0_g1,TR7166_c0_g1,TR83_c0_g1,TR1163_c0_g2,TR849_c0_g1,TR3622_c0_g1,TR10464_c0_g1,TR547_c0_g3,TR6239_c0_g1,TR4839_c0_g1	0.399881750817192	0.675514529059043	0.0675675675675676
GO:0010556	regulation of macromolecule biosynthetic process	BP	5	69	98	1627	TR4856_c1_g1,TR1103_c0_g1,TR2079_c0_g2,TR792_c0_g1,TR421_c0_g1	0.402927035067108	0.675831516265042	0.072463768115942
GO:2000112	regulation of cellular macromolecule biosynthetic process	BP	5	69	98	1627	TR4856_c1_g1,TR1103_c0_g1,TR2079_c0_g2,TR792_c0_g1,TR421_c0_g1	0.402927035067108	0.675831516265042	0.072463768115942
GO:0043227	membrane-bounded organelle	CC	10	150	98	1627	TR7064_c0_g1,TR7166_c0_g1,TR83_c0_g1,TR1163_c0_g2,TR849_c0_g1,TR10464_c0_g1,TR547_c0_g3,TR6239_c0_g1,TR4839_c0_g1,TR3622_c0_g1	0.417048483923932	0.691018287508814	0.0666666666666667
GO:0022857	transmembrane transporter activity	MF	6	87	98	1627	TR547_c0_g3,TR7064_c0_g1,TR10464_c0_g1,TR4697_c0_g1,TR4596_c0_g1,TR1361_c0_g1	0.428262918619201	0.691018287508814	0.0689655172413793
GO:0044446	intracellular organelle part	CC	6	87	98	1627	TR849_c0_g1,TR4839_c0_g1,TR3622_c0_g1,TR10464_c0_g1,TR547_c0_g3,TR6239_c0_g1	0.428262918619201	0.691018287508814	0.0689655172413793
GO:0006790	sulfur compound metabolic process	BP	1	9	98	1627	TR591_c0_g1	0.42909840207565	0.691018287508814	0.111111111111111
GO:0009893	positive regulation of metabolic process	BP	1	9	98	1627	TR591_c0_g1	0.42909840207565	0.691018287508814	0.111111111111111
GO:0031325	positive regulation of cellular metabolic process	BP	1	9	98	1627	TR591_c0_g1	0.42909840207565	0.691018287508814	0.111111111111111
GO:0090501	RNA phosphodiester bond hydrolysis	BP	1	9	98	1627	TR1903_c0_g4	0.42909840207565	0.691018287508814	0.111111111111111
GO:1901615	organic hydroxy compound metabolic process	BP	1	9	98	1627	TR18385_c0_g1	0.42909840207565	0.691018287508814	0.111111111111111
GO:0015297	antiporter activity	MF	1	9	98	1627	TR4697_c0_g1	0.42909840207565	0.691018287508814	0.111111111111111
GO:0048038	quinone binding	MF	1	9	98	1627	TR971_c0_g1	0.42909840207565	0.691018287508814	0.111111111111111
GO:0016788	hydrolase activity, acting on ester bonds	MF	2	24	98	1627	TR1903_c0_g4,TR18129_c0_g1	0.429512423948396	0.691018287508814	0.0833333333333333
GO:0012505	endomembrane system	CC	2	24	98	1627	TR4839_c0_g1,TR849_c0_g1	0.429512423948396	0.691018287508814	0.0833333333333333
GO:0016021	integral component of membrane	CC	15	233	98	1627	TR10464_c0_g1,TR108_c0_g1,TR3471_c0_g1,TR4697_c0_g1,TR547_c0_g3,TR6239_c0_g1,TR7064_c0_g1,TR849_c0_g1,TR1024_c0_g1,TR13183_c0_g1,TR19156_c0_g1,TR2562_c0_g1,TR396_c0_g1,TR4196_c0_g1,TR912_c0_g1	0.43287471305877	0.691722092151345	0.0643776824034335
GO:0031224	intrinsic component of membrane	CC	15	233	98	1627	TR10464_c0_g1,TR108_c0_g1,TR3471_c0_g1,TR4697_c0_g1,TR547_c0_g3,TR6239_c0_g1,TR7064_c0_g1,TR849_c0_g1,TR1024_c0_g1,TR13183_c0_g1,TR19156_c0_g1,TR2562_c0_g1,TR396_c0_g1,TR4196_c0_g1,TR912_c0_g1	0.43287471305877	0.691722092151345	0.0643776824034335
GO:0006996	organelle organization	BP	3	40	98	1627	TR4856_c1_g1,TR1163_c0_g2,TR849_c0_g1	0.437192083142789	0.692782264293085	0.075
GO:0044425	membrane part	CC	16	250	98	1627	TR547_c0_g3,TR6239_c0_g1,TR10464_c0_g1,TR108_c0_g1,TR3471_c0_g1,TR4697_c0_g1,TR7064_c0_g1,TR849_c0_g1,TR1024_c0_g1,TR13183_c0_g1,TR19156_c0_g1,TR2562_c0_g1,TR396_c0_g1,TR4196_c0_g1,TR912_c0_g1,TR591_c0_g1	0.437815618098458	0.692782264293085	0.064
GO:0050789	regulation of biological process	BP	7	104	98	1627	TR4856_c1_g1,TR24_c2_g1,TR1103_c0_g1,TR2079_c0_g2,TR792_c0_g1,TR591_c0_g1,TR421_c0_g1	0.438428898439185	0.692782264293085	0.0673076923076923
GO:0044422	organelle part	CC	6	88	98	1627	TR849_c0_g1,TR10464_c0_g1,TR547_c0_g3,TR6239_c0_g1,TR4839_c0_g1,TR3622_c0_g1	0.439396784963902	0.692782264293085	0.0681818181818182
GO:0033554	cellular response to stress	BP	2	25	98	1627	TR4856_c1_g1,TR4839_c0_g1	0.450557936000338	0.708019613714817	0.08
GO:0009124	nucleoside monophosphate biosynthetic process	BP	1	10	98	1627	TR10464_c0_g1	0.463677114434479	0.708392990682476	0.1
GO:0009127	purine nucleoside monophosphate biosynthetic process	BP	1	10	98	1627	TR10464_c0_g1	0.463677114434479	0.708392990682476	0.1
GO:0009156	ribonucleoside monophosphate biosynthetic process	BP	1	10	98	1627	TR10464_c0_g1	0.463677114434479	0.708392990682476	0.1
GO:0009168	purine ribonucleoside monophosphate biosynthetic process	BP	1	10	98	1627	TR10464_c0_g1	0.463677114434479	0.708392990682476	0.1
GO:0048523	negative regulation of cellular process	BP	1	10	98	1627	TR4856_c1_g1	0.463677114434479	0.708392990682476	0.1
GO:0071310	cellular response to organic substance	BP	1	10	98	1627	TR4839_c0_g1	0.463677114434479	0.708392990682476	0.1
GO:0004519	endonuclease activity	MF	1	10	98	1627	TR1903_c0_g4	0.463677114434479	0.708392990682476	0.1
GO:0044459	plasma membrane part	CC	1	10	98	1627	TR591_c0_g1	0.463677114434479	0.708392990682476	0.1
GO:0080090	regulation of primary metabolic process	BP	5	74	98	1627	TR4856_c1_g1,TR1103_c0_g1,TR2079_c0_g2,TR792_c0_g1,TR421_c0_g1	0.464274475922976	0.708392990682476	0.0675675675675676
GO:0008150	biological_process	BP	61	998	98	1627	TR3636_c0_g1,TR16714_c0_g1,TR591_c0_g1,TR7640_c0_g1,TR10420_c0_g1,TR2222_c0_g1,TR2410_c1_g1,TR3288_c0_g1,TR4813_c0_g1,TR5298_c0_g1,TR4856_c1_g1,TR4839_c0_g1,TR24_c2_g1,TR1390_c0_g1,TR17046_c0_g1,TR4640_c0_g1,TR5848_c0_g1,TR38_c0_g2,TR283_c0_g1,TR13_c0_g1,TR15031_c0_g1,TR16620_c0_g1,TR18385_c0_g1,TR7112_c0_g1,TR971_c0_g1,TR242_c0_g1,TR4196_c0_g1,TR5339_c0_g1,TR547_c0_g3,TR6610_c0_g1,TR1103_c0_g1,T…	0.469860071380947	0.714610333643692	0.061122244488978
GO:0032787	monocarboxylic acid metabolic process	BP	2	27	98	1627	TR38_c0_g2,TR591_c0_g1	0.491314516247502	0.726606391683345	0.0740740740740741
GO:0008152	metabolic process	BP	44	721	98	1627	TR3636_c0_g1,TR16714_c0_g1,TR1390_c0_g1,TR17046_c0_g1,TR4640_c0_g1,TR5848_c0_g1,TR38_c0_g2,TR283_c0_g1,TR13_c0_g1,TR15031_c0_g1,TR16620_c0_g1,TR18385_c0_g1,TR7112_c0_g1,TR971_c0_g1,TR242_c0_g1,TR4196_c0_g1,TR5339_c0_g1,TR547_c0_g3,TR6610_c0_g1,TR4856_c1_g1,TR1103_c0_g1,TR2079_c0_g2,TR792_c0_g1,TR1091_c0_g1,TR3622_c0_g1,TR3241_c0_g1,TR1163_c0_g2,TR4090_c0_g3,TR591_c0_g1,TR10464_c0_g1,TR421_c0_g1,T…	0.492611687949277	0.726606391683345	0.0610263522884882
GO:0006793	phosphorus metabolic process	BP	4	60	98	1627	TR547_c0_g3,TR3622_c0_g1,TR10464_c0_g1,TR6239_c0_g1	0.494076086655827	0.726606391683345	0.0666666666666667
GO:0006796	phosphate-containing compound metabolic process	BP	4	60	98	1627	TR547_c0_g3,TR3622_c0_g1,TR10464_c0_g1,TR6239_c0_g1	0.494076086655827	0.726606391683345	0.0666666666666667
GO:0000272	polysaccharide catabolic process	BP	1	11	98	1627	TR16714_c0_g1	0.496181531741481	0.726606391683345	0.0909090909090909
GO:0006260	DNA replication	BP	1	11	98	1627	TR3636_c0_g1	0.496181531741481	0.726606391683345	0.0909090909090909
GO:0006325	chromatin organization	BP	1	11	98	1627	TR4856_c1_g1	0.496181531741481	0.726606391683345	0.0909090909090909
GO:0009152	purine ribonucleotide biosynthetic process	BP	1	11	98	1627	TR10464_c0_g1	0.496181531741481	0.726606391683345	0.0909090909090909
GO:0009260	ribonucleotide biosynthetic process	BP	1	11	98	1627	TR10464_c0_g1	0.496181531741481	0.726606391683345	0.0909090909090909
GO:0044262	cellular carbohydrate metabolic process	BP	1	11	98	1627	TR38_c0_g2	0.496181531741481	0.726606391683345	0.0909090909090909
GO:0046390	ribose phosphate biosynthetic process	BP	1	11	98	1627	TR10464_c0_g1	0.496181531741481	0.726606391683345	0.0909090909090909
GO:0004518	nuclease activity	MF	1	11	98	1627	TR1903_c0_g4	0.496181531741481	0.726606391683345	0.0909090909090909
GO:0016787	hydrolase activity	MF	14	227	98	1627	TR591_c0_g1,TR1091_c0_g1,TR3636_c0_g1,TR1903_c0_g4,TR1390_c0_g1,TR16714_c0_g1,TR5848_c0_g1,TR4839_c0_g1,TR3241_c0_g1,TR18129_c0_g1,TR10464_c0_g1,TR10420_c0_g1,TR2410_c1_g1,TR8262_c0_g1	0.507939989772355	0.741529676426926	0.0616740088105727
GO:0005506	iron ion binding	MF	2	28	98	1627	TR18385_c0_g1,TR547_c0_g3	0.510981941173822	0.74297702854864	0.0714285714285714
GO:0060255	regulation of macromolecule metabolic process	BP	5	78	98	1627	TR4856_c1_g1,TR1103_c0_g1,TR2079_c0_g2,TR792_c0_g1,TR421_c0_g1	0.512072962593778	0.74297702854864	0.0641025641025641
GO:0010033	response to organic substance	BP	1	12	98	1627	TR4839_c0_g1	0.526734879445277	0.752705734071348	0.0833333333333333
GO:0001883	purine nucleoside binding	MF	1	12	98	1627	TR591_c0_g1	0.526734879445277	0.752705734071348	0.0833333333333333
GO:0005525	GTP binding	MF	1	12	98	1627	TR591_c0_g1	0.526734879445277	0.752705734071348	0.0833333333333333
GO:0032550	purine ribonucleoside binding	MF	1	12	98	1627	TR591_c0_g1	0.526734879445277	0.752705734071348	0.0833333333333333
GO:0032561	guanyl ribonucleotide binding	MF	1	12	98	1627	TR591_c0_g1	0.526734879445277	0.752705734071348	0.0833333333333333
GO:0006164	purine nucleotide biosynthetic process	BP	1	13	98	1627	TR10464_c0_g1	0.555453134438691	0.777754841691979	0.0769230769230769
GO:0035556	intracellular signal transduction	BP	1	13	98	1627	TR591_c0_g1	0.555453134438691	0.777754841691979	0.0769230769230769
GO:0048519	negative regulation of biological process	BP	1	13	98	1627	TR4856_c1_g1	0.555453134438691	0.777754841691979	0.0769230769230769
GO:0072330	monocarboxylic acid biosynthetic process	BP	1	13	98	1627	TR591_c0_g1	0.555453134438691	0.777754841691979	0.0769230769230769
GO:0015291	secondary active transmembrane transporter activity	MF	1	13	98	1627	TR4697_c0_g1	0.555453134438691	0.777754841691979	0.0769230769230769
GO:0098796	membrane protein complex	CC	1	13	98	1627	TR591_c0_g1	0.555453134438691	0.777754841691979	0.0769230769230769
GO:0006355	regulation of transcription, DNA-templated	BP	4	65	98	1627	TR4856_c1_g1,TR1103_c0_g1,TR2079_c0_g2,TR792_c0_g1	0.559062676903326	0.777754841691979	0.0615384615384615
GO:1903506	regulation of nucleic acid-templated transcription	BP	4	65	98	1627	TR4856_c1_g1,TR1103_c0_g1,TR2079_c0_g2,TR792_c0_g1	0.559062676903326	0.777754841691979	0.0615384615384615
GO:2001141	regulation of RNA biosynthetic process	BP	4	65	98	1627	TR4856_c1_g1,TR1103_c0_g1,TR2079_c0_g2,TR792_c0_g1	0.559062676903326	0.777754841691979	0.0615384615384615
GO:0065007	biological regulation	BP	7	117	98	1627	TR4856_c1_g1,TR24_c2_g1,TR1103_c0_g1,TR2079_c0_g2,TR792_c0_g1,TR591_c0_g1,TR421_c0_g1	0.567802135774034	0.783311756015907	0.0598290598290598
GO:0051252	regulation of RNA metabolic process	BP	4	66	98	1627	TR4856_c1_g1,TR1103_c0_g1,TR2079_c0_g2,TR792_c0_g1	0.571533661593867	0.783311756015907	0.0606060606060606
GO:0016798	hydrolase activity, acting on glycosyl bonds	MF	3	49	98	1627	TR1390_c0_g1,TR16714_c0_g1,TR5848_c0_g1	0.575787942615373	0.783311756015907	0.0612244897959184
GO:0006974	cellular response to DNA damage stimulus	BP	1	14	98	1627	TR4856_c1_g1	0.582445447217506	0.783311756015907	0.0714285714285714
GO:0022402	cell cycle process	BP	1	14	98	1627	TR1163_c0_g2	0.582445447217506	0.783311756015907	0.0714285714285714
GO:0048522	positive regulation of cellular process	BP	1	14	98	1627	TR591_c0_g1	0.582445447217506	0.783311756015907	0.0714285714285714
GO:0072522	purine-containing compound biosynthetic process	BP	1	14	98	1627	TR10464_c0_g1	0.582445447217506	0.783311756015907	0.0714285714285714
GO:0090305	nucleic acid phosphodiester bond hydrolysis	BP	1	14	98	1627	TR1903_c0_g4	0.582445447217506	0.783311756015907	0.0714285714285714
GO:0001882	nucleoside binding	MF	1	14	98	1627	TR591_c0_g1	0.582445447217506	0.783311756015907	0.0714285714285714
GO:0004386	helicase activity	MF	1	14	98	1627	TR3636_c0_g1	0.582445447217506	0.783311756015907	0.0714285714285714
GO:0032549	ribonucleoside binding	MF	1	14	98	1627	TR591_c0_g1	0.582445447217506	0.783311756015907	0.0714285714285714
GO:0006950	response to stress	BP	2	32	98	1627	TR4856_c1_g1,TR4839_c0_g1	0.584585729119694	0.783311756015907	0.0625
GO:0016310	phosphorylation	BP	2	32	98	1627	TR547_c0_g3,TR6239_c0_g1	0.584585729119694	0.783311756015907	0.0625
GO:0006725	cellular aromatic compound metabolic process	BP	14	240	98	1627	TR3636_c0_g1,TR547_c0_g3,TR6610_c0_g1,TR4856_c1_g1,TR1103_c0_g1,TR2079_c0_g2,TR792_c0_g1,TR1163_c0_g2,TR18385_c0_g1,TR591_c0_g1,TR10464_c0_g1,TR421_c0_g1,TR6239_c0_g1,TR1903_c0_g4	0.599546098737945	0.800825284895925	0.0583333333333333
GO:0006259	DNA metabolic process	BP	2	33	98	1627	TR3636_c0_g1,TR1163_c0_g2	0.601682436689019	0.800825284895925	0.0606060606060606
GO:0009165	nucleotide biosynthetic process	BP	1	15	98	1627	TR10464_c0_g1	0.607814539699022	0.800825284895925	0.0666666666666667
GO:0048518	positive regulation of biological process	BP	1	15	98	1627	TR591_c0_g1	0.607814539699022	0.800825284895925	0.0666666666666667
GO:1901293	nucleoside phosphate biosynthetic process	BP	1	15	98	1627	TR10464_c0_g1	0.607814539699022	0.800825284895925	0.0666666666666667
GO:0016616	oxidoreductase activity, acting on the CH-OH group of donors, NAD or NADP as acceptor	MF	1	15	98	1627	TR3095_c0_g1	0.607814539699022	0.800825284895925	0.0666666666666667
GO:0016043	cellular component organization	BP	3	52	98	1627	TR4856_c1_g1,TR849_c0_g1,TR1163_c0_g2	0.617131843436951	0.810842672071328	0.0576923076923077
GO:0010468	regulation of gene expression	BP	4	71	98	1627	TR4856_c1_g1,TR1103_c0_g1,TR2079_c0_g2,TR792_c0_g1	0.630883013153081	0.815728428436155	0.0563380281690141
GO:0005976	polysaccharide metabolic process	BP	1	16	98	1627	TR16714_c0_g1	0.631657080089528	0.815728428436155	0.0625
GO:0016052	carbohydrate catabolic process	BP	1	16	98	1627	TR16714_c0_g1	0.631657080089528	0.815728428436155	0.0625
GO:0016810	hydrolase activity, acting on carbon-nitrogen (but not peptide) bonds	MF	1	16	98	1627	TR3241_c0_g1	0.631657080089528	0.815728428436155	0.0625
GO:0020037	heme binding	MF	1	16	98	1627	TR547_c0_g3	0.631657080089528	0.815728428436155	0.0625
GO:0046906	tetrapyrrole binding	MF	1	16	98	1627	TR547_c0_g3	0.631657080089528	0.815728428436155	0.0625
GO:1901360	organic cyclic compound metabolic process	BP	14	245	98	1627	TR3636_c0_g1,TR547_c0_g3,TR6610_c0_g1,TR4856_c1_g1,TR1103_c0_g1,TR2079_c0_g2,TR792_c0_g1,TR1163_c0_g2,TR18385_c0_g1,TR591_c0_g1,TR10464_c0_g1,TR421_c0_g1,TR6239_c0_g1,TR1903_c0_g4	0.632922480414522	0.815728428436155	0.0571428571428571
GO:0017111	nucleoside-triphosphatase activity	MF	3	54	98	1627	TR591_c0_g1,TR3636_c0_g1,TR4839_c0_g1	0.643171102474218	0.826684596386698	0.0555555555555556
GO:0006457	protein folding	BP	1	17	98	1627	TR4839_c0_g1	0.654064036111394	0.831521121931743	0.0588235294117647
GO:1901137	carbohydrate derivative biosynthetic process	BP	1	17	98	1627	TR10464_c0_g1	0.654064036111394	0.831521121931743	0.0588235294117647
GO:0016462	pyrophosphatase activity	MF	3	55	98	1627	TR591_c0_g1,TR3636_c0_g1,TR4839_c0_g1	0.655723844567738	0.831521121931743	0.0545454545454545
GO:0016817	hydrolase activity, acting on acid anhydrides	MF	3	55	98	1627	TR591_c0_g1,TR3636_c0_g1,TR4839_c0_g1	0.655723844567738	0.831521121931743	0.0545454545454545
GO:0016818	hydrolase activity, acting on acid anhydrides, in phosphorus-containing anhydrides	MF	3	55	98	1627	TR591_c0_g1,TR3636_c0_g1,TR4839_c0_g1	0.655723844567738	0.831521121931743	0.0545454545454545
GO:0043229	intracellular organelle	CC	11	199	98	1627	TR7064_c0_g1,TR7166_c0_g1,TR83_c0_g1,TR1163_c0_g2,TR849_c0_g1,TR4839_c0_g1,TR3622_c0_g1,TR10464_c0_g1,TR547_c0_g3,TR6239_c0_g1,TR4856_c1_g1	0.671574334140713	0.849344010825019	0.0552763819095477
GO:0043226	organelle	CC	11	200	98	1627	TR4856_c1_g1,TR7064_c0_g1,TR7166_c0_g1,TR83_c0_g1,TR1163_c0_g2,TR849_c0_g1,TR4839_c0_g1,TR3622_c0_g1,TR10464_c0_g1,TR547_c0_g3,TR6239_c0_g1	0.678350628502142	0.855626259417368	0.055
GO:0071704	organic substance metabolic process	BP	26	460	98	1627	TR3636_c0_g1,TR16714_c0_g1,TR1390_c0_g1,TR17046_c0_g1,TR4640_c0_g1,TR5848_c0_g1,TR38_c0_g2,TR283_c0_g1,TR547_c0_g3,TR6610_c0_g1,TR4856_c1_g1,TR1103_c0_g1,TR2079_c0_g2,TR792_c0_g1,TR1091_c0_g1,TR3622_c0_g1,TR1163_c0_g2,TR971_c0_g1,TR18385_c0_g1,TR4090_c0_g3,TR591_c0_g1,TR10464_c0_g1,TR421_c0_g1,TR4839_c0_g1,TR6239_c0_g1,TR1903_c0_g4	0.691266345383839	0.868094470551057	0.0565217391304348
GO:0046483	heterocycle metabolic process	BP	13	237	98	1627	TR3636_c0_g1,TR547_c0_g3,TR6610_c0_g1,TR4856_c1_g1,TR1103_c0_g1,TR2079_c0_g2,TR792_c0_g1,TR1163_c0_g2,TR591_c0_g1,TR10464_c0_g1,TR421_c0_g1,TR6239_c0_g1,TR1903_c0_g4	0.691906163631603	0.868094470551057	0.0548523206751055
GO:0006139	nucleobase-containing compound metabolic process	BP	12	220	98	1627	TR3636_c0_g1,TR547_c0_g3,TR6610_c0_g1,TR4856_c1_g1,TR1103_c0_g1,TR2079_c0_g2,TR792_c0_g1,TR1163_c0_g2,TR10464_c0_g1,TR421_c0_g1,TR6239_c0_g1,TR1903_c0_g4	0.694767071102745	0.869377842940736	0.0545454545454545
GO:0044281	small molecule metabolic process	BP	6	114	98	1627	TR38_c0_g2,TR283_c0_g1,TR547_c0_g3,TR10464_c0_g1,TR6239_c0_g1,TR591_c0_g1	0.698565661498201	0.871824690999074	0.0526315789473684
GO:0005215	transporter activity	MF	6	115	98	1627	TR547_c0_g3,TR7064_c0_g1,TR4596_c0_g1,TR1361_c0_g1,TR10464_c0_g1,TR4697_c0_g1	0.706818501524754	0.879803029529496	0.0521739130434783
GO:0051276	chromosome organization	BP	1	20	98	1627	TR4856_c1_g1	0.713502423659625	0.883472896311525	0.05
GO:0090407	organophosphate biosynthetic process	BP	1	20	98	1627	TR10464_c0_g1	0.713502423659625	0.883472896311525	0.05
GO:0003676	nucleic acid binding	MF	5	98	98	1627	TR1163_c0_g2,TR1903_c0_g4,TR264_c1_g3,TR264_c1_g4,TR48_c0_g2	0.717996130692115	0.886715848087128	0.0510204081632653
GO:0044255	cellular lipid metabolic process	BP	1	21	98	1627	TR3622_c0_g1	0.730973962229231	0.898053725024483	0.0476190476190476
GO:0070011	peptidase activity, acting on L-amino acid peptides	MF	1	21	98	1627	TR1091_c0_g1	0.730973962229231	0.898053725024483	0.0476190476190476
GO:0019438	aromatic compound biosynthetic process	BP	7	139	98	1627	TR6610_c0_g1,TR4856_c1_g1,TR1103_c0_g1,TR2079_c0_g2,TR792_c0_g1,TR591_c0_g1,TR10464_c0_g1	0.749765161780276	0.918753682699664	0.0503597122302158
GO:0018130	heterocycle biosynthetic process	BP	7	140	98	1627	TR6610_c0_g1,TR4856_c1_g1,TR1103_c0_g1,TR2079_c0_g2,TR792_c0_g1,TR591_c0_g1,TR10464_c0_g1	0.756601090014803	0.924734665573649	0.05
GO:0071840	cellular component organization or biogenesis	BP	3	65	98	1627	TR4856_c1_g1,TR849_c0_g1,TR1163_c0_g2	0.764111919920435	0.931507572480324	0.0461538461538462
GO:0016614	oxidoreductase activity, acting on CH-OH group of donors	MF	1	24	98	1627	TR3095_c0_g1	0.777305782909872	0.942732398247101	0.0416666666666667
GO:0016829	lyase activity	MF	1	24	98	1627	TR3452_c0_g1	0.777305782909872	0.942732398247101	0.0416666666666667
GO:0006351	transcription, DNA-templated	BP	5	106	98	1627	TR4856_c1_g1,TR1103_c0_g1,TR2079_c0_g2,TR792_c0_g1,TR6610_c0_g1	0.781030058559111	0.94435523472005	0.0471698113207547
GO:1901362	organic cyclic compound biosynthetic process	BP	7	144	98	1627	TR6610_c0_g1,TR4856_c1_g1,TR1103_c0_g1,TR2079_c0_g2,TR792_c0_g1,TR591_c0_g1,TR10464_c0_g1	0.78263689642761	0.94435523472005	0.0486111111111111
GO:0140096	catalytic activity, acting on a protein	MF	2	47	98	1627	TR1091_c0_g1,TR4856_c1_g1	0.787931923275674	0.948325190100238	0.0425531914893617
GO:0097659	nucleic acid-templated transcription	BP	5	108	98	1627	TR6610_c0_g1,TR4856_c1_g1,TR1103_c0_g1,TR2079_c0_g2,TR792_c0_g1	0.79500452212044	0.952198776446434	0.0462962962962963
GO:0003674	molecular_function	MF	65	1131	98	1627	TR1163_c0_g2,TR3636_c0_g1,TR1255_c0_g1,TR24_c2_g1,TR591_c0_g1,TR4196_c0_g1,TR1903_c0_g4,TR264_c1_g3,TR264_c1_g4,TR48_c0_g2,TR12878_c0_g1,TR1315_c0_g1,TR157_c0_g2,TR3650_c0_g1,TR4640_c0_g1,TR904_c0_g1,TR2222_c0_g1,TR2819_c0_g1,TR3288_c0_g1,TR3784_c0_g1,TR4813_c0_g1,TR5206_c0_g2,TR5298_c0_g1,TR13_c0_g1,TR547_c0_g3,TR7064_c0_g1,TR1091_c0_g1,TR38_c0_g2,TR1390_c0_g1,TR16714_c0_g1,TR5848_c0_g1,TR4596_c…	0.795176568068375	0.952198776446434	0.0574712643678161
GO:0032774	RNA biosynthetic process	BP	5	109	98	1627	TR6610_c0_g1,TR4856_c1_g1,TR1103_c0_g1,TR2079_c0_g2,TR792_c0_g1	0.801730985161434	0.952769497654895	0.0458715596330275
GO:0006508	proteolysis	BP	1	26	98	1627	TR1091_c0_g1	0.803710421911846	0.952769497654895	0.0384615384615385
GO:0006629	lipid metabolic process	BP	1	26	98	1627	TR3622_c0_g1	0.803710421911846	0.952769497654895	0.0384615384615385
GO:0008233	peptidase activity	MF	1	26	98	1627	TR1091_c0_g1	0.803710421911846	0.952769497654895	0.0384615384615385
GO:0034654	nucleobase-containing compound biosynthetic process	BP	6	129	98	1627	TR6610_c0_g1,TR4856_c1_g1,TR1103_c0_g1,TR2079_c0_g2,TR792_c0_g1,TR10464_c0_g1	0.806534309805358	0.953726821344836	0.0465116279069767
GO:0034641	cellular nitrogen compound metabolic process	BP	14	278	98	1627	TR3636_c0_g1,TR547_c0_g3,TR6610_c0_g1,TR4856_c1_g1,TR1103_c0_g1,TR2079_c0_g2,TR792_c0_g1,TR1163_c0_g2,TR10464_c0_g1,TR421_c0_g1,TR6239_c0_g1,TR1903_c0_g4,TR591_c0_g1,TR4090_c0_g3	0.814200102179033	0.957414967746814	0.0503597122302158
GO:0022804	active transmembrane transporter activity	MF	1	27	98	1627	TR4697_c0_g1	0.815725649052782	0.957414967746814	0.037037037037037
GO:1902494	catalytic complex	CC	1	27	98	1627	TR591_c0_g1	0.815725649052782	0.957414967746814	0.037037037037037
GO:0009057	macromolecule catabolic process	BP	1	28	98	1627	TR16714_c0_g1	0.8270124530483	0.966218922004426	0.0357142857142857
GO:0044238	primary metabolic process	BP	22	423	98	1627	TR3636_c0_g1,TR16714_c0_g1,TR1390_c0_g1,TR17046_c0_g1,TR4640_c0_g1,TR5848_c0_g1,TR38_c0_g2,TR547_c0_g3,TR6610_c0_g1,TR4856_c1_g1,TR1103_c0_g1,TR2079_c0_g2,TR792_c0_g1,TR1091_c0_g1,TR3622_c0_g1,TR1163_c0_g2,TR10464_c0_g1,TR421_c0_g1,TR4839_c0_g1,TR6239_c0_g1,TR1903_c0_g4,TR4090_c0_g3	0.827312184802944	0.966218922004426	0.0520094562647754
GO:0090304	nucleic acid metabolic process	BP	9	190	98	1627	TR3636_c0_g1,TR6610_c0_g1,TR4856_c1_g1,TR1103_c0_g1,TR2079_c0_g2,TR792_c0_g1,TR1163_c0_g2,TR1903_c0_g4,TR421_c0_g1	0.829808493446095	0.966747333497544	0.0473684210526316
GO:0050660	flavin adenine dinucleotide binding	MF	1	29	98	1627	TR13_c0_g1	0.837614566620074	0.973443955801707	0.0344827586206897
GO:0019752	carboxylic acid metabolic process	BP	3	75	98	1627	TR38_c0_g2,TR283_c0_g1,TR591_c0_g1	0.843425588079997	0.974799269795561	0.04
GO:0043436	oxoacid metabolic process	BP	3	75	98	1627	TR38_c0_g2,TR283_c0_g1,TR591_c0_g1	0.843425588079997	0.974799269795561	0.04
GO:0017076	purine nucleotide binding	MF	4	96	98	1627	TR4839_c0_g1,TR1430_c0_g1,TR591_c0_g1,TR24_c2_g1	0.844963426249852	0.974799269795561	0.0416666666666667
GO:0006820	anion transport	BP	1	30	98	1627	TR2523_c0_g1	0.847573122609581	0.975430868599348	0.0333333333333333
GO:0006082	organic acid metabolic process	BP	3	76	98	1627	TR38_c0_g2,TR283_c0_g1,TR591_c0_g1	0.849943125999234	0.975784219897179	0.0394736842105263
GO:0048037	cofactor binding	MF	4	98	98	1627	TR547_c0_g3,TR971_c0_g1,TR13_c0_g1,TR3784_c0_g1	0.856449440810431	0.978688706218331	0.0408163265306122
GO:0005886	plasma membrane	CC	1	31	98	1627	TR591_c0_g1	0.856926807007991	0.978688706218331	0.032258064516129
GO:0009987	cellular process	BP	25	485	98	1627	TR3636_c0_g1,TR4856_c1_g1,TR4839_c0_g1,TR24_c2_g1,TR38_c0_g2,TR283_c0_g1,TR547_c0_g3,TR6610_c0_g1,TR1103_c0_g1,TR2079_c0_g2,TR792_c0_g1,TR3622_c0_g1,TR849_c0_g1,TR1163_c0_g2,TR591_c0_g1,TR18385_c0_g1,TR10464_c0_g1,TR421_c0_g1,TR7064_c0_g1,TR4090_c0_g3,TR6239_c0_g1,TR4002_c0_g1,TR1903_c0_g4,TR16620_c0_g1,TR8224_c0_g1	0.859087883908939	0.978688706218331	0.0515463917525773
GO:0016053	organic acid biosynthetic process	BP	1	32	98	1627	TR591_c0_g1	0.865712003068904	0.978688706218331	0.03125
GO:0046394	carboxylic acid biosynthetic process	BP	1	32	98	1627	TR591_c0_g1	0.865712003068904	0.978688706218331	0.03125
GO:0140098	catalytic activity, acting on RNA	MF	1	32	98	1627	TR1903_c0_g4	0.865712003068904	0.978688706218331	0.03125
GO:0006807	nitrogen compound metabolic process	BP	18	364	98	1627	TR3636_c0_g1,TR547_c0_g3,TR6610_c0_g1,TR4856_c1_g1,TR1103_c0_g1,TR2079_c0_g2,TR792_c0_g1,TR1091_c0_g1,TR1163_c0_g2,TR971_c0_g1,TR10464_c0_g1,TR421_c0_g1,TR4839_c0_g1,TR4090_c0_g3,TR6239_c0_g1,TR1903_c0_g4,TR591_c0_g1,TR3241_c0_g1	0.866956803182835	0.978688706218331	0.0494505494505494
GO:0044237	cellular metabolic process	BP	20	401	98	1627	TR3636_c0_g1,TR38_c0_g2,TR283_c0_g1,TR547_c0_g3,TR6610_c0_g1,TR4856_c1_g1,TR1103_c0_g1,TR2079_c0_g2,TR792_c0_g1,TR3622_c0_g1,TR1163_c0_g2,TR18385_c0_g1,TR591_c0_g1,TR10464_c0_g1,TR421_c0_g1,TR7064_c0_g1,TR4090_c0_g3,TR6239_c0_g1,TR1903_c0_g4,TR4002_c0_g1	0.870983407928977	0.980893218929538	0.0498753117206983
GO:0044428	nuclear part	CC	1	35	98	1627	TR4839_c0_g1	0.88898874764001	0.994165623874019	0.0285714285714286
GO:0005575	cellular_component	CC	43	804	98	1627	TR1108_c0_g1,TR2523_c0_g1,TR3267_c0_g1,TR332_c0_g1,TR405_c0_g1,TR4366_c0_g1,TR4596_c0_g1,TR4671_c0_g1,TR7112_c0_g1,TR7166_c0_g1,TR780_c0_g2,TR1361_c0_g1,TR1806_c0_g1,TR18328_c0_g1,TR1845_c0_g1,TR2616_c0_g1,TR4021_c0_g1,TR4116_c0_g1,TR4299_c0_g1,TR4856_c1_g1,TR547_c0_g3,TR6239_c0_g1,TR1091_c0_g1,TR4090_c0_g3,TR421_c0_g1,TR10464_c0_g1,TR108_c0_g1,TR3471_c0_g1,TR4697_c0_g1,TR7064_c0_g1,TR849_c0_g1,T…	0.891794363160636	0.994165623874019	0.0534825870646766
GO:0005737	cytoplasm	CC	9	206	98	1627	TR7064_c0_g1,TR7166_c0_g1,TR83_c0_g1,TR4839_c0_g1,TR3622_c0_g1,TR10464_c0_g1,TR547_c0_g3,TR6239_c0_g1,TR849_c0_g1	0.893778850407698	0.994165623874019	0.0436893203883495
GO:0016887	ATPase activity	MF	1	36	98	1627	TR4839_c0_g1	0.895822354883275	0.994165623874019	0.0277777777777778
GO:0071944	cell periphery	CC	1	36	98	1627	TR591_c0_g1	0.895822354883275	0.994165623874019	0.0277777777777778
GO:0046914	transition metal ion binding	MF	3	85	98	1627	TR547_c0_g3,TR971_c0_g1,TR18385_c0_g1	0.898797825393454	0.994165623874019	0.0352941176470588
GO:0050662	coenzyme binding	MF	2	62	98	1627	TR13_c0_g1,TR3784_c0_g1	0.898867162980809	0.994165623874019	0.032258064516129
GO:0016740	transferase activity	MF	5	131	98	1627	TR38_c0_g2,TR1343_c0_g1,TR780_c0_g1,TR4856_c1_g1,TR283_c0_g1	0.910433450253086	0.994165623874019	0.0381679389312977
GO:0034645	cellular macromolecule biosynthetic process	BP	7	173	98	1627	TR3636_c0_g1,TR6610_c0_g1,TR4856_c1_g1,TR1103_c0_g1,TR2079_c0_g2,TR792_c0_g1,TR421_c0_g1	0.9137452834531	0.994165623874019	0.0404624277456647
GO:0009059	macromolecule biosynthetic process	BP	7	176	98	1627	TR3636_c0_g1,TR6610_c0_g1,TR4856_c1_g1,TR1103_c0_g1,TR2079_c0_g2,TR792_c0_g1,TR421_c0_g1	0.922364496301357	0.994165623874019	0.0397727272727273
GO:0005829	cytosol	CC	1	41	98	1627	TR4839_c0_g1	0.924221997932014	0.994165623874019	0.024390243902439
GO:0016070	RNA metabolic process	BP	6	158	98	1627	TR6610_c0_g1,TR4856_c1_g1,TR1103_c0_g1,TR2079_c0_g2,TR792_c0_g1,TR1903_c0_g4	0.929121007092509	0.994165623874019	0.0379746835443038
GO:0000166	nucleotide binding	MF	8	199	98	1627	TR4839_c0_g1,TR1430_c0_g1,TR591_c0_g1,TR24_c2_g1,TR13_c0_g1,TR1163_c0_g2,TR3636_c0_g1,TR1255_c0_g1	0.929758020225543	0.994165623874019	0.0402010050251256
GO:1901265	nucleoside phosphate binding	MF	8	199	98	1627	TR1163_c0_g2,TR3636_c0_g1,TR1255_c0_g1,TR4839_c0_g1,TR1430_c0_g1,TR591_c0_g1,TR24_c2_g1,TR13_c0_g1	0.929758020225543	0.994165623874019	0.0402010050251256
GO:0005622	intracellular	CC	15	336	98	1627	TR4090_c0_g3,TR421_c0_g1,TR591_c0_g1,TR7064_c0_g1,TR7166_c0_g1,TR83_c0_g1,TR4839_c0_g1,TR1163_c0_g2,TR3622_c0_g1,TR10464_c0_g1,TR547_c0_g3,TR6239_c0_g1,TR4856_c1_g1,TR849_c0_g1,TR1091_c0_g1	0.934326575934713	0.994165623874019	0.0446428571428571
GO:0032555	purine ribonucleotide binding	MF	3	95	98	1627	TR4839_c0_g1,TR1430_c0_g1,TR591_c0_g1	0.936058243736899	0.994165623874019	0.0315789473684211
GO:0035639	purine ribonucleoside triphosphate binding	MF	3	95	98	1627	TR4839_c0_g1,TR1430_c0_g1,TR591_c0_g1	0.936058243736899	0.994165623874019	0.0315789473684211
GO:0044283	small molecule biosynthetic process	BP	1	44	98	1627	TR591_c0_g1	0.937426819074061	0.994165623874019	0.0227272727272727
GO:0046872	metal ion binding	MF	6	162	98	1627	TR547_c0_g3,TR971_c0_g1,TR18385_c0_g1,TR3241_c0_g1,TR1103_c0_g1,TR2079_c0_g2	0.939111084529216	0.994165623874019	0.037037037037037
GO:0044424	intracellular part	CC	14	321	98	1627	TR591_c0_g1,TR4856_c1_g1,TR10464_c0_g1,TR547_c0_g3,TR6239_c0_g1,TR7064_c0_g1,TR7166_c0_g1,TR83_c0_g1,TR4839_c0_g1,TR849_c0_g1,TR1163_c0_g2,TR3622_c0_g1,TR4090_c0_g3,TR421_c0_g1	0.9412822411287	0.994165623874019	0.043613707165109
GO:1901564	organonitrogen compound metabolic process	BP	7	185	98	1627	TR547_c0_g3,TR1091_c0_g1,TR971_c0_g1,TR10464_c0_g1,TR4839_c0_g1,TR6239_c0_g1,TR591_c0_g1	0.94395292590913	0.994165623874019	0.0378378378378378
GO:0032553	ribonucleotide binding	MF	3	98	98	1627	TR4839_c0_g1,TR1430_c0_g1,TR591_c0_g1	0.944507280154379	0.994165623874019	0.0306122448979592
GO:0043170	macromolecule metabolic process	BP	13	305	98	1627	TR3636_c0_g1,TR16714_c0_g1,TR6610_c0_g1,TR4856_c1_g1,TR1103_c0_g1,TR2079_c0_g2,TR792_c0_g1,TR1091_c0_g1,TR1163_c0_g2,TR4090_c0_g3,TR4839_c0_g1,TR421_c0_g1,TR1903_c0_g4	0.946453416887287	0.994165623874019	0.0426229508196721
GO:0043169	cation binding	MF	6	166	98	1627	TR3241_c0_g1,TR1103_c0_g1,TR2079_c0_g2,TR547_c0_g3,TR971_c0_g1,TR18385_c0_g1	0.947848536344725	0.994165623874019	0.036144578313253
GO:0097367	carbohydrate derivative binding	MF	3	101	98	1627	TR4839_c0_g1,TR1430_c0_g1,TR591_c0_g1	0.951922262808391	0.994165623874019	0.0297029702970297
GO:0097159	organic cyclic compound binding	MF	13	310	98	1627	TR1163_c0_g2,TR3636_c0_g1,TR1255_c0_g1,TR1903_c0_g4,TR264_c1_g3,TR264_c1_g4,TR48_c0_g2,TR4839_c0_g1,TR1430_c0_g1,TR591_c0_g1,TR24_c2_g1,TR547_c0_g3,TR13_c0_g1	0.954266339794614	0.994165623874019	0.0419354838709677
GO:1901363	heterocyclic compound binding	MF	13	310	98	1627	TR1163_c0_g2,TR3636_c0_g1,TR1255_c0_g1,TR1903_c0_g4,TR264_c1_g3,TR264_c1_g4,TR48_c0_g2,TR4839_c0_g1,TR1430_c0_g1,TR591_c0_g1,TR24_c2_g1,TR547_c0_g3,TR13_c0_g1	0.954266339794614	0.994165623874019	0.0419354838709677
GO:0044271	cellular nitrogen compound biosynthetic process	BP	7	191	98	1627	TR6610_c0_g1,TR4856_c1_g1,TR1103_c0_g1,TR2079_c0_g2,TR792_c0_g1,TR10464_c0_g1,TR591_c0_g1	0.955257424095183	0.994165623874019	0.0366492146596859
GO:0071702	organic substance transport	BP	1	53	98	1627	TR108_c0_g1	0.964848498945858	0.994165623874019	0.0188679245283019
GO:1901575	organic substance catabolic process	BP	1	53	98	1627	TR16714_c0_g1	0.964848498945858	0.994165623874019	0.0188679245283019
GO:0003677	DNA binding	MF	1	53	98	1627	TR1163_c0_g2	0.964848498945858	0.994165623874019	0.0188679245283019
GO:0044260	cellular macromolecule metabolic process	BP	9	239	98	1627	TR3636_c0_g1,TR6610_c0_g1,TR4856_c1_g1,TR1103_c0_g1,TR2079_c0_g2,TR792_c0_g1,TR1163_c0_g2,TR421_c0_g1,TR4090_c0_g3	0.965207968880427	0.994165623874019	0.0376569037656904
GO:0036094	small molecule binding	MF	8	219	98	1627	TR1163_c0_g2,TR3636_c0_g1,TR1255_c0_g1,TR4839_c0_g1,TR1430_c0_g1,TR591_c0_g1,TR24_c2_g1,TR13_c0_g1	0.965929240898139	0.994165623874019	0.0365296803652968
GO:0005524	ATP binding	MF	2	83	98	1627	TR4839_c0_g1,TR1430_c0_g1	0.966790557372689	0.994165623874019	0.0240963855421687
GO:0030554	adenyl nucleotide binding	MF	2	83	98	1627	TR4839_c0_g1,TR1430_c0_g1	0.966790557372689	0.994165623874019	0.0240963855421687
GO:0032559	adenyl ribonucleotide binding	MF	2	83	98	1627	TR4839_c0_g1,TR1430_c0_g1	0.966790557372689	0.994165623874019	0.0240963855421687
GO:0044249	cellular biosynthetic process	BP	9	241	98	1627	TR3636_c0_g1,TR6610_c0_g1,TR4856_c1_g1,TR1103_c0_g1,TR2079_c0_g2,TR792_c0_g1,TR591_c0_g1,TR10464_c0_g1,TR421_c0_g1	0.967671303186387	0.994165623874019	0.037344398340249
GO:0010467	gene expression	BP	6	179	98	1627	TR6610_c0_g1,TR4856_c1_g1,TR1103_c0_g1,TR2079_c0_g2,TR792_c0_g1,TR4090_c0_g3	0.969089377851011	0.994165623874019	0.0335195530726257
GO:0043604	amide biosynthetic process	BP	1	55	98	1627	TR591_c0_g1	0.969090726149511	0.994165623874019	0.0181818181818182
GO:1901576	organic substance biosynthetic process	BP	9	244	98	1627	TR3636_c0_g1,TR6610_c0_g1,TR4856_c1_g1,TR1103_c0_g1,TR2079_c0_g2,TR792_c0_g1,TR591_c0_g1,TR10464_c0_g1,TR421_c0_g1	0.97107726682279	0.994165623874019	0.0368852459016393
GO:0009058	biosynthetic process	BP	9	248	98	1627	TR3636_c0_g1,TR6610_c0_g1,TR4856_c1_g1,TR1103_c0_g1,TR2079_c0_g2,TR792_c0_g1,TR591_c0_g1,TR10464_c0_g1,TR421_c0_g1	0.975121148373425	0.994165623874019	0.0362903225806452
GO:0009056	catabolic process	BP	1	59	98	1627	TR16714_c0_g1	0.97611318793332	0.994165623874019	0.0169491525423729
GO:0008144	drug binding	MF	2	90	98	1627	TR4839_c0_g1,TR1430_c0_g1	0.977439452582236	0.994165623874019	0.0222222222222222
GO:0043603	cellular amide metabolic process	BP	1	61	98	1627	TR591_c0_g1	0.979006624765104	0.994165623874019	0.0163934426229508
GO:0005623	cell	CC	15	375	98	1627	TR1091_c0_g1,TR591_c0_g1,TR7064_c0_g1,TR7166_c0_g1,TR83_c0_g1,TR4839_c0_g1,TR1163_c0_g2,TR3622_c0_g1,TR10464_c0_g1,TR547_c0_g3,TR6239_c0_g1,TR4856_c1_g1,TR4090_c0_g3,TR421_c0_g1,TR849_c0_g1	0.980990791031499	0.994165623874019	0.04
GO:0044464	cell part	CC	15	375	98	1627	TR1091_c0_g1,TR4090_c0_g3,TR421_c0_g1,TR591_c0_g1,TR4856_c1_g1,TR10464_c0_g1,TR547_c0_g3,TR6239_c0_g1,TR4839_c0_g1,TR3622_c0_g1,TR7064_c0_g1,TR7166_c0_g1,TR83_c0_g1,TR1163_c0_g2,TR849_c0_g1	0.980990791031499	0.994165623874019	0.04
GO:0043168	anion binding	MF	4	145	98	1627	TR4839_c0_g1,TR1430_c0_g1,TR591_c0_g1,TR13_c0_g1	0.981554643444328	0.994165623874019	0.0275862068965517
GO:1901566	organonitrogen compound biosynthetic process	BP	2	99	98	1627	TR10464_c0_g1,TR591_c0_g1	0.986406719685724	0.995577990583813	0.0202020202020202
GO:0005634	nucleus	CC	2	100	98	1627	TR4839_c0_g1,TR1163_c0_g2	0.98715872639283	0.995577990583813	0.02
GO:0019538	protein metabolic process	BP	2	108	98	1627	TR1091_c0_g1,TR4839_c0_g1	0.991889256462076	0.997819167754361	0.0185185185185185
GO:0043167	ion binding	MF	10	303	98	1627	TR3241_c0_g1,TR1103_c0_g1,TR2079_c0_g2,TR547_c0_g3,TR971_c0_g1,TR4839_c0_g1,TR1430_c0_g1,TR591_c0_g1,TR18385_c0_g1,TR13_c0_g1	0.993623473417911	0.997819167754361	0.033003300330033
GO:0032991	protein-containing complex	CC	1	91	98	1627	TR591_c0_g1	0.997035498386315	0.997819167754361	0.010989010989011
GO:0005488	binding	MF	20	529	98	1627	TR1163_c0_g2,TR3636_c0_g1,TR1255_c0_g1,TR24_c2_g1,TR591_c0_g1,TR1903_c0_g4,TR264_c1_g3,TR264_c1_g4,TR48_c0_g2,TR3241_c0_g1,TR1103_c0_g1,TR2079_c0_g2,TR547_c0_g3,TR971_c0_g1,TR4839_c0_g1,TR1430_c0_g1,TR18385_c0_g1,TR13_c0_g1,TR3784_c0_g1,TR6610_c0_g1	0.997819167754361	0.997819167754361	0.0378071833648393
