# Supplementary material for: Mining RNA-Seq Data to Depict How Penicillium digitatum Shapes Its Transcriptome in Response to Nanoemulsion
Source: Front Nutr. 2021 Sep 14;8:724419. doi: 10.3389/fnut.2021.724419 (PMC8476847; doi:10.3389/fnut.2021.724419)
Supplement: Supplementary file 6 [file Table_6.XLS]

ID	Description	Test	TestAll	Ref	RefAll	Pvalue	FDR	richFactor	Gene_id	KEGG_id	URL
ko02010	ABC transporters	7	130	11	1723	3.04539321355007e-06	0.000523807632730613	0.636363636363636	TR4105_c0_g1|TR1282_c0_g1|TR35_c0_g2|TR604_c0_g1|TR1580_c0_g1|TR2675_c0_g1|TR0_c0_g1	K05658|K05658|K08711|K08711|K08711|K08711|K08711	http://www.kegg.jp/kegg-bin/show_pathway?ko02010+K05658+K08711
ko00592	alpha-Linolenic acid metabolism	4	130	7	1723	0.000906627673161046	0.0779699798918499	0.571428571428571	TR2420_c0_g1|TR5033_c0_g1|TR1039_c0_g1|TR4700_c0_g1	K00232|K07513|K07513|K14674	http://www.kegg.jp/kegg-bin/show_pathway?ko00592+K00232+K07513+K14674
ko01040	Biosynthesis of unsaturated fatty acids	4	130	11	1723	0.00672927581431742	0.238943342178487	0.363636363636364	TR2420_c0_g1|TR5033_c0_g1|TR1039_c0_g1|TR10888_c0_g1	K00232|K07513|K07513|K10246	http://www.kegg.jp/kegg-bin/show_pathway?ko01040+K00232+K07513+K10246
ko04146	Peroxisome	9	130	47	1723	0.00694602738890951	0.238943342178487	0.191489361702128	TR2420_c0_g1|TR456_c0_g1|TR4191_c0_g1|TR640_c0_g1|TR783_c0_g1|TR5033_c0_g1|TR1039_c0_g1|TR619_c0_g1|TR3131_c0_g1	K00232|K00306|K01796|K01897|K06664|K07513|K07513|K11187|K13350	http://www.kegg.jp/kegg-bin/show_pathway?ko04146+K00232+K00306+K01796+K01897+K06664+K07513+K11187+K13350
ko03320	PPAR signaling pathway	5	130	16	1723	0.00501998171110693	0.238943342178487	0.3125	TR2420_c0_g1|TR374_c1_g1|TR640_c0_g1|TR5033_c0_g1|TR1039_c0_g1	K00232|K00864|K01897|K07513|K07513	http://www.kegg.jp/kegg-bin/show_pathway?ko03320+K00232+K00864+K01897+K07513
ko00362	Benzoate degradation	3	130	7	1723	0.0117294404737073	0.336243960246275	0.428571428571429	TR18385_c0_g1|TR4347_c0_g1|TR1678_c0_g1	K03381|K03381|K14334	http://www.kegg.jp/kegg-bin/show_pathway?ko00362+K03381+K14334
ko01100	Metabolic pathways	72	130	790	1723	0.0148572954179025	0.365064973125604	0.0911392405063291	TR259_c0_g1|TR3288_c0_g1|TR2420_c0_g1|TR971_c0_g1|TR456_c0_g1|TR3105_c0_g1|TR4621_c0_g1|TR97_c0_g1|TR35_c0_g3|TR1461_c0_g1|TR3091_c0_g1|TR4221_c0_g1|TR5278_c0_g1|TR10877_c0_g1|TR374_c1_g1|TR2819_c0_g1|TR4640_c0_g1|TR2489_c0_g1|TR1338_c0_g1|TR168_c0_g2|TR1370_c0_g1|TR198_c0_g3|TR1004_c0_g1|TR3888_c0_g1|TR862_c0_g1|TR38_c0_g2|TR25_c0_g2|TR283_c0_g1|TR1808_c0_g1|TR124_c0_g2|TR4813_c0_g1|TR14639_c0_g…	K00135|K00167|K00232|K00276|K00306|K00480|K00480|K00606|K00698|K00698|K00720|K00844|K00852|K00863|K00864|K01115|K01176|K01179|K01213|K01426|K01487|K01490|K01501|K01593|K01637|K01638|K01647|K01647|K01663|K01681|K01687|K01714|K01768|K01772|K01785|K01796|K01858|K01895|K01897|K01904|K01907|K01922|K02126|K02256|K02262|K03372|K03381|K03381|K03778|K03848|K03878|K03879|K03881|K03883|K04711|K04718|K05349|…	http://www.kegg.jp/kegg-bin/show_pathway?ko01100+K00135+K00167+K00232+K00276+K00306+K00480+K00606+K00698+K00720+K00844+K00852+K00863+K00864+K01115+K01176+K01179+K01213+K01426+K01487+K01490+K01501+K01593+K01637+K01638+K01647+K01663+K01681+K01687+K01714+K01768+K01772+K01785+K01796+K01858+K01895+K01897+K01904+K01907+K01922+K02126+K02256+K02262+K03372+K03381+K03778+K03848+K03878+K03879+K03881+K03883+…
ko00364	Fluorobenzoate degradation	2	130	4	1723	0.0306430412202162	0.47914573544338	0.5	TR18385_c0_g1|TR4347_c0_g1	K03381|K03381	http://www.kegg.jp/kegg-bin/show_pathway?ko00364+K03381
ko00630	Glyoxylate and dicarboxylate metabolism	6	130	31	1723	0.0251793199452537	0.47914573544338	0.193548387096774	TR862_c0_g1|TR38_c0_g2|TR25_c0_g2|TR283_c0_g1|TR124_c0_g2|TR2077_c0_g1	K01637|K01638|K01647|K01647|K01681|K01895	http://www.kegg.jp/kegg-bin/show_pathway?ko00630+K01637+K01638+K01647+K01681+K01895
ko04714	Thermogenesis	9	130	59	1723	0.0295293657613881	0.47914573544338	0.152542372881356	TR640_c0_g1|TR10464_c0_g1|TR547_c0_g3|TR7064_c0_g1|TR7166_c0_g1|TR7112_c0_g1|TR7166_c1_g1|TR6239_c0_g1|TR332_c0_g1	K01897|K02126|K02256|K02262|K03878|K03879|K03881|K03883|K15109	http://www.kegg.jp/kegg-bin/show_pathway?ko04714+K01897+K02126+K02256+K02262+K03878+K03879+K03881+K03883+K15109
ko00623	Toluene degradation	2	130	4	1723	0.0306430412202162	0.47914573544338	0.5	TR18385_c0_g1|TR4347_c0_g1	K03381|K03381	http://www.kegg.jp/kegg-bin/show_pathway?ko00623+K03381
ko01212	Fatty acid metabolism	5	130	25	1723	0.0352529341223774	0.505292055754077	0.2	TR2420_c0_g1|TR640_c0_g1|TR5033_c0_g1|TR1039_c0_g1|TR10888_c0_g1	K00232|K01897|K07513|K07513|K10246	http://www.kegg.jp/kegg-bin/show_pathway?ko01212+K00232+K01897+K07513+K10246
ko00627	Aminobenzoate degradation	3	130	11	1723	0.0442318400051949	0.54771146372703	0.272727272727273	TR168_c0_g2|TR1004_c0_g1|TR805_c0_g1	K01426|K01501|K14338	http://www.kegg.jp/kegg-bin/show_pathway?ko00627+K01426+K01501+K14338
ko01120	Microbial metabolism in diverse environments	21	130	193	1723	0.0477655346273573	0.54771146372703	0.10880829015544	TR259_c0_g1|TR3105_c0_g1|TR4621_c0_g1|TR4221_c0_g1|TR10877_c0_g1|TR168_c0_g2|TR1004_c0_g1|TR862_c0_g1|TR38_c0_g2|TR25_c0_g2|TR283_c0_g1|TR124_c0_g2|TR14639_c0_g1|TR227_c0_g1|TR2077_c0_g1|TR18385_c0_g1|TR4347_c0_g1|TR4400_c0_g1|TR805_c0_g1|TR571_c0_g1|TR9494_c0_g1	K00135|K00480|K00480|K00844|K00863|K01426|K01501|K01637|K01638|K01647|K01647|K01681|K01714|K01785|K01895|K03381|K03381|K03778|K14338|K15371|K22211	http://www.kegg.jp/kegg-bin/show_pathway?ko01120+K00135+K00480+K00844+K00863+K01426+K01501+K01637+K01638+K01647+K01681+K01714+K01785+K01895+K03381+K03778+K14338+K15371+K22211
ko04723	Retrograde endocannabinoid signaling	5	130	27	1723	0.0474733044000914	0.54771146372703	0.185185185185185	TR7166_c0_g1|TR7112_c0_g1|TR7166_c1_g1|TR6239_c0_g1|TR591_c0_g1	K03878|K03879|K03881|K03883|K04630	http://www.kegg.jp/kegg-bin/show_pathway?ko04723+K03878+K03879+K03881+K03883+K04630
ko01110	Biosynthesis of secondary metabolites	31	130	322	1723	0.076027019003175	0.57768508044791	0.0962732919254658	TR3288_c0_g1|TR2420_c0_g1|TR971_c0_g1|TR97_c0_g1|TR4221_c0_g1|TR2819_c0_g1|TR4640_c0_g1|TR198_c0_g3|TR3888_c0_g1|TR862_c0_g1|TR38_c0_g2|TR25_c0_g2|TR283_c0_g1|TR1808_c0_g1|TR124_c0_g2|TR4813_c0_g1|TR14639_c0_g1|TR1825_c0_g1|TR227_c0_g1|TR2881_c0_g1|TR2077_c0_g1|TR1245_c0_g1|TR546_c0_g1|TR16714_c0_g1|TR5033_c0_g1|TR1039_c0_g1|TR10888_c0_g1|TR4700_c0_g1|TR16332_c0_g1|TR1034_c0_g1|TR1218_c0_g1	K00167|K00232|K00276|K00606|K00844|K01115|K01176|K01490|K01593|K01637|K01638|K01647|K01647|K01663|K01681|K01687|K01714|K01772|K01785|K01858|K01895|K01904|K05349|K05349|K07513|K07513|K10246|K14674|K16368|K17644|K19177	http://www.kegg.jp/kegg-bin/show_pathway?ko01110+K00167+K00232+K00276+K00606+K00844+K01115+K01176+K01490+K01593+K01637+K01638+K01647+K01663+K01681+K01687+K01714+K01772+K01785+K01858+K01895+K01904+K05349+K07513+K10246+K14674+K16368+K17644+K19177
ko00361	Chlorocyclohexane and chlorobenzene degradation	2	130	6	1723	0.0693101867016133	0.57768508044791	0.333333333333333	TR18385_c0_g1|TR4347_c0_g1	K03381|K03381	http://www.kegg.jp/kegg-bin/show_pathway?ko00361+K03381
ko00071	Fatty acid degradation	5	130	29	1723	0.061922749092507	0.57768508044791	0.172413793103448	TR2420_c0_g1|TR640_c0_g1|TR5033_c0_g1|TR1039_c0_g1|TR805_c0_g1	K00232|K01897|K07513|K07513|K14338	http://www.kegg.jp/kegg-bin/show_pathway?ko00071+K00232+K01897+K07513+K14338
ko00901	Indole alkaloid biosynthesis	1	130	1	1723	0.0754497968659316	0.57768508044791	1	TR3888_c0_g1	K01593	http://www.kegg.jp/kegg-bin/show_pathway?ko00901+K01593
ko00190	Oxidative phosphorylation	7	130	50	1723	0.0772485863389647	0.57768508044791	0.14	TR10464_c0_g1|TR547_c0_g3|TR7064_c0_g1|TR7166_c0_g1|TR7112_c0_g1|TR7166_c1_g1|TR6239_c0_g1	K02126|K02256|K02262|K03878|K03879|K03881|K03883	http://www.kegg.jp/kegg-bin/show_pathway?ko00190+K02126+K02256+K02262+K03878+K03879+K03881+K03883
ko00940	Phenylpropanoid biosynthesis	3	130	12	1723	0.0558053532922941	0.57768508044791	0.25	TR1245_c0_g1|TR546_c0_g1|TR16714_c0_g1	K01904|K05349|K05349	http://www.kegg.jp/kegg-bin/show_pathway?ko00940+K01904+K05349
ko00640	Propanoate metabolism	4	130	21	1723	0.0678244255710896	0.57768508044791	0.19047619047619	TR3288_c0_g1|TR2420_c0_g1|TR2077_c0_g1|TR3300_c0_g1	K00167|K00232|K01895|K14729	http://www.kegg.jp/kegg-bin/show_pathway?ko00640+K00167+K00232+K01895+K14729
ko00521	Streptomycin biosynthesis	2	130	6	1723	0.0693101867016133	0.57768508044791	0.333333333333333	TR4221_c0_g1|TR2881_c0_g1	K00844|K01858	http://www.kegg.jp/kegg-bin/show_pathway?ko00521+K00844+K01858
ko04024	cAMP signaling pathway	3	130	14	1723	0.0827292420782255	0.592892901560616	0.214285714285714	TR2420_c0_g1|TR2819_c0_g1|TR591_c0_g1	K00232|K01115|K04630	http://www.kegg.jp/kegg-bin/show_pathway?ko04024+K00232+K01115+K04630
ko04976	Bile secretion	2	130	7	1723	0.0923424851927758	0.61088105589067	0.285714285714286	TR4105_c0_g1|TR1282_c0_g1	K05658|K05658	http://www.kegg.jp/kegg-bin/show_pathway?ko04976+K05658
ko04973	Carbohydrate digestion and absorption	2	130	7	1723	0.0923424851927758	0.61088105589067	0.285714285714286	TR4221_c0_g1|TR4640_c0_g1	K00844|K01176	http://www.kegg.jp/kegg-bin/show_pathway?ko04973+K00844+K01176
ko00770	Pantothenate and CoA biosynthesis	4	130	24	1723	0.101291136315218	0.645262053563613	0.166666666666667	TR97_c0_g1|TR4813_c0_g1|TR14631_c0_g1|TR202_c0_g1	K00606|K01687|K01922|K09680	http://www.kegg.jp/kegg-bin/show_pathway?ko00770+K00606+K01687+K01922+K09680
ko01220	Degradation of aromatic compounds	4	130	25	1723	0.113869841494807	0.650321654204839	0.16	TR3105_c0_g1|TR4621_c0_g1|TR18385_c0_g1|TR4347_c0_g1	K00480|K00480|K03381|K03381	http://www.kegg.jp/kegg-bin/show_pathway?ko01220+K00480+K03381
ko00621	Dioxin degradation	2	130	8	1723	0.117209135350872	0.650321654204839	0.25	TR3105_c0_g1|TR4621_c0_g1	K00480|K00480	http://www.kegg.jp/kegg-bin/show_pathway?ko00621+K00480
ko04666	Fc gamma R-mediated phagocytosis	3	130	16	1723	0.114145865693071	0.650321654204839	0.1875	TR2819_c0_g1|TR3398_c0_g1|TR2721_c0_g1	K01115|K04718|K05765	http://www.kegg.jp/kegg-bin/show_pathway?ko04666+K01115+K04718+K05765
ko00624	Polycyclic aromatic hydrocarbon degradation	2	130	8	1723	0.117209135350872	0.650321654204839	0.25	TR3105_c0_g1|TR4621_c0_g1	K00480|K00480	http://www.kegg.jp/kegg-bin/show_pathway?ko00624+K00480
ko02025	Biofilm formation - Pseudomonas aeruginosa	1	130	2	1723	0.145247431248875	0.675838951419546	0.5	TR2054_c0_g1	K01768	http://www.kegg.jp/kegg-bin/show_pathway?ko02025+K01768
ko01200	Carbon metabolism	10	130	90	1723	0.134689893501769	0.675838951419546	0.111111111111111	TR2420_c0_g1|TR4221_c0_g1|TR10877_c0_g1|TR862_c0_g1|TR38_c0_g2|TR25_c0_g2|TR283_c0_g1|TR124_c0_g2|TR2077_c0_g1|TR3300_c0_g1	K00232|K00844|K00863|K01637|K01638|K01647|K01647|K01681|K01895|K14729	http://www.kegg.jp/kegg-bin/show_pathway?ko01200+K00232+K00844+K00863+K01637+K01638+K01647+K01681+K01895+K14729
ko00460	Cyanoamino acid metabolism	3	130	18	1723	0.149313256708969	0.675838951419546	0.166666666666667	TR1004_c0_g1|TR546_c0_g1|TR16714_c0_g1	K01501|K05349|K05349	http://www.kegg.jp/kegg-bin/show_pathway?ko00460+K01501+K05349
ko00564	Glycerophospholipid metabolism	5	130	37	1723	0.141293244060227	0.675838951419546	0.135135135135135	TR2819_c0_g1|TR232_c0_g1|TR11191_c0_g1|TR4700_c0_g1|TR16332_c0_g1	K01115|K08744|K13333|K14674|K16368	http://www.kegg.jp/kegg-bin/show_pathway?ko00564+K01115+K08744+K13333+K14674+K16368
ko00120	Primary bile acid biosynthesis	1	130	2	1723	0.145247431248875	0.675838951419546	0.5	TR4191_c0_g1	K01796	http://www.kegg.jp/kegg-bin/show_pathway?ko00120+K01796
ko04726	Serotonergic synapse	2	130	9	1723	0.143507093735478	0.675838951419546	0.222222222222222	TR3888_c0_g1|TR591_c0_g1	K01593|K04630	http://www.kegg.jp/kegg-bin/show_pathway?ko04726+K01593+K04630
ko00600	Sphingolipid metabolism	3	130	18	1723	0.149313256708969	0.675838951419546	0.166666666666667	TR3091_c0_g1|TR4450_c0_g1|TR3398_c0_g1	K00720|K04711|K04718	http://www.kegg.jp/kegg-bin/show_pathway?ko00600+K00720+K04711+K04718
ko01210	2-Oxocarboxylic acid metabolism	4	130	33	1723	0.234519826946298	0.734658645361121	0.121212121212121	TR25_c0_g2|TR283_c0_g1|TR124_c0_g2|TR4813_c0_g1	K01647|K01647|K01681|K01687	http://www.kegg.jp/kegg-bin/show_pathway?ko01210+K01647+K01681+K01687
ko04920	Adipocytokine signaling pathway	1	130	6	1723	0.375871865068481	0.734658645361121	0.166666666666667	TR640_c0_g1	K01897	http://www.kegg.jp/kegg-bin/show_pathway?ko04920+K01897
ko00254	Aflatoxin biosynthesis	1	130	3	1723	0.209813284786148	0.734658645361121	0.333333333333333	TR1034_c0_g1	K17644	http://www.kegg.jp/kegg-bin/show_pathway?ko00254+K17644
ko04371	Apelin signaling pathway	2	130	14	1723	0.285558405363972	0.734658645361121	0.142857142857143	TR591_c0_g1|TR3398_c0_g1	K04630|K04718	http://www.kegg.jp/kegg-bin/show_pathway?ko04371+K04630+K04718
ko00590	Arachidonic acid metabolism	1	130	3	1723	0.209813284786148	0.734658645361121	0.333333333333333	TR4700_c0_g1	K14674	http://www.kegg.jp/kegg-bin/show_pathway?ko00590+K14674
ko04360	Axon guidance	2	130	11	1723	0.199027580220145	0.734658645361121	0.181818181818182	TR591_c0_g1|TR2721_c0_g1	K04630|K05765	http://www.kegg.jp/kegg-bin/show_pathway?ko04360+K04630+K05765
ko00410	beta-Alanine metabolism	3	130	22	1723	0.227777622212268	0.734658645361121	0.136363636363636	TR2420_c0_g1|TR971_c0_g1|TR3300_c0_g1	K00232|K00276|K14729	http://www.kegg.jp/kegg-bin/show_pathway?ko00410+K00232+K00276+K14729
ko00965	Betalain biosynthesis	1	130	6	1723	0.375871865068481	0.734658645361121	0.166666666666667	TR3888_c0_g1	K01593	http://www.kegg.jp/kegg-bin/show_pathway?ko00965+K01593
ko00650	Butanoate metabolism	2	130	15	1723	0.314425750834087	0.734658645361121	0.133333333333333	TR259_c0_g1|TR2722_c0_g1	K00135|K01907	http://www.kegg.jp/kegg-bin/show_pathway?ko00650+K00135+K01907
ko00720	Carbon fixation pathways in prokaryotes	2	130	10	1723	0.170882900181063	0.734658645361121	0.2	TR124_c0_g2|TR2077_c0_g1	K01681|K01895	http://www.kegg.jp/kegg-bin/show_pathway?ko00720+K01681+K01895
ko04260	Cardiac muscle contraction	2	130	11	1723	0.199027580220145	0.734658645361121	0.181818181818182	TR547_c0_g3|TR7064_c0_g1	K02256|K02262	http://www.kegg.jp/kegg-bin/show_pathway?ko04260+K02256+K02262
ko04713	Circadian entrainment	1	130	5	1723	0.324778252007336	0.734658645361121	0.2	TR591_c0_g1	K04630	http://www.kegg.jp/kegg-bin/show_pathway?ko04713+K04630
ko04710	Circadian rhythm	1	130	6	1723	0.375871865068481	0.734658645361121	0.166666666666667	TR2518_c0_g1	K03362	http://www.kegg.jp/kegg-bin/show_pathway?ko04710+K03362
ko00020	Citrate cycle (TCA cycle)	3	130	20	1723	0.187448536015833	0.734658645361121	0.15	TR25_c0_g2|TR283_c0_g1|TR124_c0_g2	K01647|K01647|K01681	http://www.kegg.jp/kegg-bin/show_pathway?ko00020+K01647+K01681
ko04728	Dopaminergic synapse	2	130	14	1723	0.285558405363972	0.734658645361121	0.142857142857143	TR3888_c0_g1|TR591_c0_g1	K01593|K04630	http://www.kegg.jp/kegg-bin/show_pathway?ko04728+K01593+K04630
ko00565	Ether lipid metabolism	2	130	13	1723	0.256582810608866	0.734658645361121	0.153846153846154	TR2819_c0_g1|TR4700_c0_g1	K01115|K14674	http://www.kegg.jp/kegg-bin/show_pathway?ko00565+K01115+K14674
ko03460	Fanconi anemia pathway	2	130	14	1723	0.285558405363972	0.734658645361121	0.142857142857143	TR1743_c0_g1|TR477_c1_g1	K03511|K11137	http://www.kegg.jp/kegg-bin/show_pathway?ko03460+K03511+K11137
ko00062	Fatty acid elongation	1	130	4	1723	0.269536699308125	0.734658645361121	0.25	TR10888_c0_g1	K10246	http://www.kegg.jp/kegg-bin/show_pathway?ko00062+K10246
ko04971	Gastric acid secretion	1	130	4	1723	0.269536699308125	0.734658645361121	0.25	TR591_c0_g1	K04630	http://www.kegg.jp/kegg-bin/show_pathway?ko04971+K04630
ko04724	Glutamatergic synapse	2	130	11	1723	0.199027580220145	0.734658645361121	0.181818181818182	TR2819_c0_g1|TR591_c0_g1	K01115|K04630	http://www.kegg.jp/kegg-bin/show_pathway?ko04724+K01115+K04630
ko00561	Glycerolipid metabolism	3	130	26	1723	0.3121518657262	0.734658645361121	0.115384615384615	TR10877_c0_g1|TR374_c1_g1|TR4700_c0_g1	K00863|K00864|K14674	http://www.kegg.jp/kegg-bin/show_pathway?ko00561+K00863+K00864+K14674
ko00604	Glycosphingolipid biosynthesis - ganglio series	1	130	3	1723	0.209813284786148	0.734658645361121	0.333333333333333	TR1946_c0_g1	K03372	http://www.kegg.jp/kegg-bin/show_pathway?ko00604+K03372
ko04390	Hippo signaling pathway	1	130	6	1723	0.375871865068481	0.734658645361121	0.166666666666667	TR2518_c0_g1	K03362	http://www.kegg.jp/kegg-bin/show_pathway?ko04390+K03362
ko00950	Isoquinoline alkaloid biosynthesis	2	130	13	1723	0.256582810608866	0.734658645361121	0.153846153846154	TR971_c0_g1|TR3888_c0_g1	K00276|K01593	http://www.kegg.jp/kegg-bin/show_pathway?ko00950+K00276+K01593
ko04670	Leukocyte transendothelial migration	1	130	6	1723	0.375871865068481	0.734658645361121	0.166666666666667	TR591_c0_g1	K04630	http://www.kegg.jp/kegg-bin/show_pathway?ko04670+K04630
ko00591	Linoleic acid metabolism	1	130	4	1723	0.269536699308125	0.734658645361121	0.25	TR4700_c0_g1	K14674	http://www.kegg.jp/kegg-bin/show_pathway?ko00591+K14674
ko00310	Lysine degradation	3	130	26	1723	0.3121518657262	0.734658645361121	0.115384615384615	TR259_c0_g1|TR456_c0_g1|TR4856_c1_g1	K00135|K00306|K11427	http://www.kegg.jp/kegg-bin/show_pathway?ko00310+K00135+K00306+K11427
ko04142	Lysosome	3	130	28	1723	0.354933205743201	0.734658645361121	0.107142857142857	TR2843_c0_g1|TR5571_c0_g1|TR301_c0_g2	K01192|K01279|K12391	http://www.kegg.jp/kegg-bin/show_pathway?ko04142+K01192+K01279+K12391
ko00261	Monobactam biosynthesis	1	130	4	1723	0.269536699308125	0.734658645361121	0.25	TR14639_c0_g1	K01714	http://www.kegg.jp/kegg-bin/show_pathway?ko00261+K01714
ko00626	Naphthalene degradation	2	130	15	1723	0.314425750834087	0.734658645361121	0.133333333333333	TR3105_c0_g1|TR4621_c0_g1	K00480|K00480	http://www.kegg.jp/kegg-bin/show_pathway?ko00626+K00480
ko00524	Neomycin, kanamycin and gentamicin biosynthesis	1	130	3	1723	0.209813284786148	0.734658645361121	0.333333333333333	TR4221_c0_g1	K00844	http://www.kegg.jp/kegg-bin/show_pathway?ko00524+K00844
ko00910	Nitrogen metabolism	2	130	15	1723	0.314425750834087	0.734658645361121	0.133333333333333	TR1004_c0_g1|TR571_c0_g1	K01501|K15371	http://www.kegg.jp/kegg-bin/show_pathway?ko00910+K01501+K15371
ko00511	Other glycan degradation	1	130	6	1723	0.375871865068481	0.734658645361121	0.166666666666667	TR2843_c0_g1	K01192	http://www.kegg.jp/kegg-bin/show_pathway?ko00511+K01192
ko04928	Parathyroid hormone synthesis, secretion and action	2	130	10	1723	0.170882900181063	0.734658645361121	0.2	TR2819_c0_g1|TR591_c0_g1	K01115|K04630	http://www.kegg.jp/kegg-bin/show_pathway?ko04928+K01115+K04630
ko00360	Phenylalanine metabolism	3	130	25	1723	0.290800089725959	0.734658645361121	0.12	TR971_c0_g1|TR168_c0_g2|TR3888_c0_g1	K00276|K01426|K01593	http://www.kegg.jp/kegg-bin/show_pathway?ko00360+K00276+K01426+K01593
ko04072	Phospholipase D signaling pathway	2	130	16	1723	0.343037162997089	0.734658645361121	0.125	TR2819_c0_g1|TR3398_c0_g1	K01115|K04718	http://www.kegg.jp/kegg-bin/show_pathway?ko04072+K01115+K04718
ko04626	Plant-pathogen interaction	1	130	4	1723	0.269536699308125	0.734658645361121	0.25	TR374_c1_g1	K00864	http://www.kegg.jp/kegg-bin/show_pathway?ko04626+K00864
ko00620	Pyruvate metabolism	4	130	36	1723	0.285969226020805	0.734658645361121	0.111111111111111	TR38_c0_g2|TR2077_c0_g1|TR4400_c0_g1|TR9494_c0_g1	K01638|K01895|K03778|K22211	http://www.kegg.jp/kegg-bin/show_pathway?ko00620+K01638+K01895+K03778+K22211
ko04923	Regulation of lipolysis in adipocytes	1	130	3	1723	0.209813284786148	0.734658645361121	0.333333333333333	TR591_c0_g1	K04630	http://www.kegg.jp/kegg-bin/show_pathway?ko04923+K04630
ko04924	Renin secretion	1	130	4	1723	0.269536699308125	0.734658645361121	0.25	TR591_c0_g1	K04630	http://www.kegg.jp/kegg-bin/show_pathway?ko04924+K04630
ko04622	RIG-I-like receptor signaling pathway	1	130	6	1723	0.375871865068481	0.734658645361121	0.166666666666667	TR10877_c0_g1	K00863	http://www.kegg.jp/kegg-bin/show_pathway?ko04622+K00863
ko04970	Salivary secretion	1	130	6	1723	0.375871865068481	0.734658645361121	0.166666666666667	TR4640_c0_g1	K01176	http://www.kegg.jp/kegg-bin/show_pathway?ko04970+K01176
ko04071	Sphingolipid signaling pathway	3	130	26	1723	0.3121518657262	0.734658645361121	0.115384615384615	TR2819_c0_g1|TR591_c0_g1|TR3398_c0_g1	K01115|K04630|K04718	http://www.kegg.jp/kegg-bin/show_pathway?ko04071+K01115+K04630+K04718
ko00500	Starch and sucrose metabolism	5	130	43	1723	0.219829159738016	0.734658645361121	0.116279069767442	TR4221_c0_g1|TR4640_c0_g1|TR2489_c0_g1|TR546_c0_g1|TR16714_c0_g1	K00844|K01176|K01179|K05349|K05349	http://www.kegg.jp/kegg-bin/show_pathway?ko00500+K00844+K01176+K01179+K05349
ko00643	Styrene degradation	2	130	14	1723	0.285558405363972	0.734658645361121	0.142857142857143	TR168_c0_g2|TR1004_c0_g1	K01426|K01501	http://www.kegg.jp/kegg-bin/show_pathway?ko00643+K01426+K01501
ko00430	Taurine and hypotaurine metabolism	1	130	6	1723	0.375871865068481	0.734658645361121	0.166666666666667	TR571_c0_g1	K15371	http://www.kegg.jp/kegg-bin/show_pathway?ko00430+K15371
ko04624	Toll and Imd signaling pathway	1	130	6	1723	0.375871865068481	0.734658645361121	0.166666666666667	TR2518_c0_g1	K03362	http://www.kegg.jp/kegg-bin/show_pathway?ko04624+K03362
ko00380	Tryptophan metabolism	4	130	35	1723	0.268596574474966	0.734658645361121	0.114285714285714	TR168_c0_g2|TR1004_c0_g1|TR3888_c0_g1|TR805_c0_g1	K01426|K01501|K01593|K14338	http://www.kegg.jp/kegg-bin/show_pathway?ko00380+K01426+K01501+K01593+K14338
ko02020	Two-component system	2	130	16	1723	0.343037162997089	0.734658645361121	0.125	TR147_c1_g3|TR2489_c0_g1	K01104|K01179	http://www.kegg.jp/kegg-bin/show_pathway?ko02020+K01104+K01179
ko00280	Valine, leucine and isoleucine degradation	4	130	40	1723	0.356678848788694	0.734658645361121	0.1	TR3288_c0_g1|TR2722_c0_g1|TR5033_c0_g1|TR1039_c0_g1	K00167|K01907|K07513|K07513	http://www.kegg.jp/kegg-bin/show_pathway?ko00280+K00167+K01907+K07513
ko04022	cGMP-PKG signaling pathway	1	130	9	1723	0.50724455302023	0.767822197052507	0.111111111111111	TR591_c0_g1	K04630	http://www.kegg.jp/kegg-bin/show_pathway?ko04022+K04630
ko04725	Cholinergic synapse	1	130	9	1723	0.50724455302023	0.767822197052507	0.111111111111111	TR591_c0_g1	K04630	http://www.kegg.jp/kegg-bin/show_pathway?ko04725+K04630
ko04961	Endocrine and other factor-regulated calcium reabsorption	1	130	8	1723	0.466829279766368	0.767822197052507	0.125	TR86_c0_g1	K11824	http://www.kegg.jp/kegg-bin/show_pathway?ko04961+K11824
ko04144	Endocytosis	4	130	47	1723	0.479320475713186	0.767822197052507	0.0851063829787234	TR2819_c0_g1|TR51_c0_g1|TR86_c0_g1|TR4339_c0_g1	K01115|K10591|K11824|K19366	http://www.kegg.jp/kegg-bin/show_pathway?ko04144+K01115+K10591+K11824+K19366
ko04915	Estrogen signaling pathway	1	130	10	1723	0.544618070002359	0.767822197052507	0.1	TR591_c0_g1	K04630	http://www.kegg.jp/kegg-bin/show_pathway?ko04915+K04630
ko00061	Fatty acid biosynthesis	1	130	10	1723	0.544618070002359	0.767822197052507	0.1	TR640_c0_g1	K01897	http://www.kegg.jp/kegg-bin/show_pathway?ko00061+K01897
ko04216	Ferroptosis	1	130	9	1723	0.50724455302023	0.767822197052507	0.111111111111111	TR640_c0_g1	K01897	http://www.kegg.jp/kegg-bin/show_pathway?ko04216+K01897
ko00790	Folate biosynthesis	1	130	8	1723	0.466829279766368	0.767822197052507	0.125	TR3622_c0_g1	K02619	http://www.kegg.jp/kegg-bin/show_pathway?ko00790+K02619
ko00051	Fructose and mannose metabolism	2	130	23	1723	0.527900445031345	0.767822197052507	0.0869565217391304	TR4221_c0_g1|TR10877_c0_g1	K00844|K00863	http://www.kegg.jp/kegg-bin/show_pathway?ko00051+K00844+K00863
ko04727	GABAergic synapse	1	130	10	1723	0.544618070002359	0.767822197052507	0.1	TR591_c0_g1	K04630	http://www.kegg.jp/kegg-bin/show_pathway?ko04727+K04630
ko00052	Galactose metabolism	2	130	21	1723	0.478532231846528	0.767822197052507	0.0952380952380952	TR4221_c0_g1|TR227_c0_g1	K00844|K01785	http://www.kegg.jp/kegg-bin/show_pathway?ko00052+K00844+K01785
ko04540	Gap junction	1	130	10	1723	0.544618070002359	0.767822197052507	0.1	TR591_c0_g1	K04630	http://www.kegg.jp/kegg-bin/show_pathway?ko04540+K04630
ko04340	Hedgehog signaling pathway	1	130	7	1723	0.423126761714431	0.767822197052507	0.142857142857143	TR2518_c0_g1	K03362	http://www.kegg.jp/kegg-bin/show_pathway?ko04340+K03362
ko04341	Hedgehog signaling pathway - fly	1	130	8	1723	0.466829279766368	0.767822197052507	0.125	TR2518_c0_g1	K03362	http://www.kegg.jp/kegg-bin/show_pathway?ko04341+K03362
ko00340	Histidine metabolism	2	130	18	1723	0.399011821620806	0.767822197052507	0.111111111111111	TR1808_c0_g1|TR2401_c0_g1	K01663|K20246	http://www.kegg.jp/kegg-bin/show_pathway?ko00340+K01663+K20246
ko04730	Long-term depression	1	130	7	1723	0.423126761714431	0.767822197052507	0.142857142857143	TR591_c0_g1	K04630	http://www.kegg.jp/kegg-bin/show_pathway?ko04730+K04630
ko04213	Longevity regulating pathway - multiple species	2	130	21	1723	0.478532231846528	0.767822197052507	0.0952380952380952	TR2054_c0_g1|TR10873_c6_g1	K01768|K03695	http://www.kegg.jp/kegg-bin/show_pathway?ko04213+K01768+K03695
ko04916	Melanogenesis	1	130	10	1723	0.544618070002359	0.767822197052507	0.1	TR591_c0_g1	K04630	http://www.kegg.jp/kegg-bin/show_pathway?ko04916+K04630
ko00680	Methane metabolism	2	130	22	1723	0.503607692809954	0.767822197052507	0.0909090909090909	TR10877_c0_g1|TR2077_c0_g1	K00863|K01895	http://www.kegg.jp/kegg-bin/show_pathway?ko00680+K00863+K01895
ko04150	mTOR signaling pathway	3	130	35	1723	0.499502368249586	0.767822197052507	0.0857142857142857	TR477_c1_g1|TR143_c0_g1|TR897_c0_g1	K11137|K20406|K20408	http://www.kegg.jp/kegg-bin/show_pathway?ko04150+K11137+K20406+K20408
ko03450	Non-homologous end-joining	1	130	8	1723	0.466829279766368	0.767822197052507	0.125	TR2308_c0_g1	K10884	http://www.kegg.jp/kegg-bin/show_pathway?ko03450+K10884
ko04972	Pancreatic secretion	1	130	10	1723	0.544618070002359	0.767822197052507	0.1	TR4640_c0_g1	K01176	http://www.kegg.jp/kegg-bin/show_pathway?ko04972+K01176
ko04611	Platelet activation	1	130	9	1723	0.50724455302023	0.767822197052507	0.111111111111111	TR591_c0_g1	K04630	http://www.kegg.jp/kegg-bin/show_pathway?ko04611+K04630
ko04914	Progesterone-mediated oocyte maturation	2	130	21	1723	0.478532231846528	0.767822197052507	0.0952380952380952	TR591_c0_g1|TR1966_c0_g1	K04630|K13728	http://www.kegg.jp/kegg-bin/show_pathway?ko04914+K04630+K13728
ko00230	Purine metabolism	3	130	37	1723	0.537921127683201	0.767822197052507	0.0810810810810811	TR1370_c0_g1|TR198_c0_g3|TR2054_c0_g1	K01487|K01490|K01768	http://www.kegg.jp/kegg-bin/show_pathway?ko00230+K01487+K01490+K01768
ko04015	Rap1 signaling pathway	1	130	10	1723	0.544618070002359	0.767822197052507	0.1	TR591_c0_g1	K04630	http://www.kegg.jp/kegg-bin/show_pathway?ko04015+K04630
ko04014	Ras signaling pathway	2	130	20	1723	0.452708770504632	0.767822197052507	0.1	TR2819_c0_g1|TR1283_c0_g1	K01115|K10632	http://www.kegg.jp/kegg-bin/show_pathway?ko04014+K01115+K10632
ko04926	Relaxin signaling pathway	1	130	10	1723	0.544618070002359	0.767822197052507	0.1	TR591_c0_g1	K04630	http://www.kegg.jp/kegg-bin/show_pathway?ko04926+K04630
ko00830	Retinol metabolism	1	130	8	1723	0.466829279766368	0.767822197052507	0.125	TR18465_c0_g1	K15734	http://www.kegg.jp/kegg-bin/show_pathway?ko00830+K15734
ko00960	Tropane, piperidine and pyridine alkaloid biosynthesis	1	130	10	1723	0.544618070002359	0.767822197052507	0.1	TR971_c0_g1	K00276	http://www.kegg.jp/kegg-bin/show_pathway?ko00960+K00276
ko00350	Tyrosine metabolism	3	130	32	1723	0.439109261663784	0.767822197052507	0.09375	TR259_c0_g1|TR971_c0_g1|TR3888_c0_g1	K00135|K00276|K01593	http://www.kegg.jp/kegg-bin/show_pathway?ko00350+K00135+K00276+K01593
ko00130	Ubiquinone and other terpenoid-quinone biosynthesis	1	130	8	1723	0.466829279766368	0.767822197052507	0.125	TR1245_c0_g1	K01904	http://www.kegg.jp/kegg-bin/show_pathway?ko00130+K01904
ko04120	Ubiquitin mediated proteolysis	4	130	45	1723	0.444917299895124	0.767822197052507	0.0888888888888889	TR2518_c0_g1|TR690_c0_g1|TR1010_c0_g1|TR51_c0_g1	K03362|K10583|K10590|K10591	http://www.kegg.jp/kegg-bin/show_pathway?ko04120+K03362+K10583+K10590+K10591
ko04370	VEGF signaling pathway	1	130	9	1723	0.50724455302023	0.767822197052507	0.111111111111111	TR3398_c0_g1	K04718	http://www.kegg.jp/kegg-bin/show_pathway?ko04370+K04718
ko04261	Adrenergic signaling in cardiomyocytes	1	130	11	1723	0.579177118980581	0.796947715717279	0.0909090909090909	TR591_c0_g1	K04630	http://www.kegg.jp/kegg-bin/show_pathway?ko04261+K04630
ko04020	Calcium signaling pathway	1	130	11	1723	0.579177118980581	0.796947715717279	0.0909090909090909	TR3398_c0_g1	K04718	http://www.kegg.jp/kegg-bin/show_pathway?ko04020+K04718
ko04623	Cytosolic DNA-sensing pathway	1	130	11	1723	0.579177118980581	0.796947715717279	0.0909090909090909	TR194_c0_g2	K03026	http://www.kegg.jp/kegg-bin/show_pathway?ko04623+K03026
ko00250	Alanine, aspartate and glutamate metabolism	2	130	27	1723	0.616854531822594	0.803780147526411	0.0740740740740741	TR259_c0_g1|TR571_c0_g1	K00135|K15371	http://www.kegg.jp/kegg-bin/show_pathway?ko00250+K00135+K15371
ko04210	Apoptosis	1	130	12	1723	0.611132127469205	0.803780147526411	0.0833333333333333	TR12765_c0_g1	K08852	http://www.kegg.jp/kegg-bin/show_pathway?ko04210+K08852
ko00010	Glycolysis / Gluconeogenesis	3	130	41	1723	0.609504059420902	0.803780147526411	0.0731707317073171	TR4221_c0_g1|TR227_c0_g1|TR2077_c0_g1	K00844|K01785|K01895	http://www.kegg.jp/kegg-bin/show_pathway?ko00010+K00844+K01785+K01895
ko04912	GnRH signaling pathway	1	130	12	1723	0.611132127469205	0.803780147526411	0.0833333333333333	TR2819_c0_g1	K01115	http://www.kegg.jp/kegg-bin/show_pathway?ko04912+K01115
ko04113	Meiosis - yeast	4	130	55	1723	0.607124937863828	0.803780147526411	0.0727272727272727	TR2054_c0_g1|TR591_c0_g1|TR6128_c0_g1|TR24_c1_g1	K01768|K04630|K08139|K08139	http://www.kegg.jp/kegg-bin/show_pathway?ko04113+K01768+K04630+K08139
ko04114	Oocyte meiosis	2	130	27	1723	0.616854531822594	0.803780147526411	0.0740740740740741	TR2518_c0_g1|TR1966_c0_g1	K03362|K13728	http://www.kegg.jp/kegg-bin/show_pathway?ko04114+K03362+K13728
ko00290	Valine, leucine and isoleucine biosynthesis	1	130	12	1723	0.611132127469205	0.803780147526411	0.0833333333333333	TR4813_c0_g1	K01687	http://www.kegg.jp/kegg-bin/show_pathway?ko00290+K01687
ko04011	MAPK signaling pathway - yeast	4	130	56	1723	0.62173371536201	0.804046609340344	0.0714285714285714	TR3318_c0_g1|TR1999_c0_g1|TR51_c0_g1|TR877_c0_g1	K04627|K09051|K10591|K11240	http://www.kegg.jp/kegg-bin/show_pathway?ko04011+K04627+K09051+K10591+K11240
ko04062	Chemokine signaling pathway	1	130	14	1723	0.667994788375022	0.814858890783715	0.0714285714285714	TR591_c0_g1	K04630	http://www.kegg.jp/kegg-bin/show_pathway?ko04062+K04630
ko03030	DNA replication	2	130	29	1723	0.656318498392753	0.814858890783715	0.0689655172413793	TR376_c0_g1|TR2854_c0_g1	K02321|K03469	http://www.kegg.jp/kegg-bin/show_pathway?ko03030+K02321+K03469
ko04066	HIF-1 signaling pathway	1	130	14	1723	0.667994788375022	0.814858890783715	0.0714285714285714	TR4221_c0_g1	K00844	http://www.kegg.jp/kegg-bin/show_pathway?ko04066+K00844
ko00300	Lysine biosynthesis	1	130	13	1723	0.640677903874233	0.814858890783715	0.0769230769230769	TR14639_c0_g1	K01714	http://www.kegg.jp/kegg-bin/show_pathway?ko00300+K01714
ko00510	N-Glycan biosynthesis	2	130	29	1723	0.656318498392753	0.814858890783715	0.0689655172413793	TR92_c0_g1|TR14435_c0_g2	K03848|K09659	http://www.kegg.jp/kegg-bin/show_pathway?ko00510+K03848+K09659
ko00860	Porphyrin and chlorophyll metabolism	1	130	14	1723	0.667994788375022	0.814858890783715	0.0714285714285714	TR1825_c0_g1	K01772	http://www.kegg.jp/kegg-bin/show_pathway?ko00860+K01772
ko02024	Quorum sensing	1	130	14	1723	0.667994788375022	0.814858890783715	0.0714285714285714	TR640_c0_g1	K01897	http://www.kegg.jp/kegg-bin/show_pathway?ko02024+K01897
ko00900	Terpenoid backbone biosynthesis	1	130	14	1723	0.667994788375022	0.814858890783715	0.0714285714285714	TR1218_c0_g1	K19177	http://www.kegg.jp/kegg-bin/show_pathway?ko00900+K19177
ko00520	Amino sugar and nucleotide sugar metabolism	3	130	46	1723	0.688141584333076	0.828048276222269	0.0652173913043478	TR35_c0_g3|TR1461_c0_g1|TR4221_c0_g1	K00698|K00698|K00844	http://www.kegg.jp/kegg-bin/show_pathway?ko00520+K00698+K00844
ko04921	Oxytocin signaling pathway	1	130	15	1723	0.693249719627946	0.828048276222269	0.0666666666666667	TR591_c0_g1	K04630	http://www.kegg.jp/kegg-bin/show_pathway?ko04921+K04630
ko04310	Wnt signaling pathway	1	130	15	1723	0.693249719627946	0.828048276222269	0.0666666666666667	TR2518_c0_g1	K03362	http://www.kegg.jp/kegg-bin/show_pathway?ko04310+K03362
ko04137	Mitophagy - animal	1	130	16	1723	0.716597223403337	0.844210427571054	0.0625	TR996_c0_g1	K17987	http://www.kegg.jp/kegg-bin/show_pathway?ko04137+K17987
ko00760	Nicotinate and nicotinamide metabolism	1	130	16	1723	0.716597223403337	0.844210427571054	0.0625	TR259_c0_g1	K00135	http://www.kegg.jp/kegg-bin/show_pathway?ko00760+K00135
ko03020	RNA polymerase	1	130	17	1723	0.738180328826633	0.857885247014735	0.0588235294117647	TR194_c0_g2	K03026	http://www.kegg.jp/kegg-bin/show_pathway?ko03020+K03026
ko00100	Steroid biosynthesis	1	130	17	1723	0.738180328826633	0.857885247014735	0.0588235294117647	TR4700_c0_g1	K14674	http://www.kegg.jp/kegg-bin/show_pathway?ko00100+K14674
ko00220	Arginine biosynthesis	1	130	18	1723	0.758131417485799	0.85788555136551	0.0555555555555556	TR571_c0_g1	K15371	http://www.kegg.jp/kegg-bin/show_pathway?ko00220+K15371
ko03410	Base excision repair	1	130	18	1723	0.758131417485799	0.85788555136551	0.0555555555555556	TR497_c9_g1	K20813	http://www.kegg.jp/kegg-bin/show_pathway?ko03410+K20813
ko04721	Synaptic vesicle cycle	1	130	18	1723	0.758131417485799	0.85788555136551	0.0555555555555556	TR86_c0_g1	K11824	http://www.kegg.jp/kegg-bin/show_pathway?ko04721+K11824
ko04530	Tight junction	1	130	18	1723	0.758131417485799	0.85788555136551	0.0555555555555556	TR51_c0_g1	K10591	http://www.kegg.jp/kegg-bin/show_pathway?ko04530+K10591
ko03430	Mismatch repair	1	130	19	1723	0.776573010287468	0.867341284217172	0.0526315789473684	TR1152_c0_g1	K08739	http://www.kegg.jp/kegg-bin/show_pathway?ko03430+K08739
ko04810	Regulation of actin cytoskeleton	1	130	19	1723	0.776573010287468	0.867341284217172	0.0526315789473684	TR2721_c0_g1	K05765	http://www.kegg.jp/kegg-bin/show_pathway?ko04810+K05765
ko03022	Basal transcription factors	1	130	20	1723	0.793618496591828	0.880660525250287	0.05	TR76_c0_g1	K03120	http://www.kegg.jp/kegg-bin/show_pathway?ko03022+K03120
ko01230	Biosynthesis of amino acids	6	130	103	1723	0.806027492141929	0.88869697851546	0.058252427184466	TR25_c0_g2|TR283_c0_g1|TR1808_c0_g1|TR124_c0_g2|TR4813_c0_g1|TR14639_c0_g1	K01647|K01647|K01663|K01681|K01687|K01714	http://www.kegg.jp/kegg-bin/show_pathway?ko01230+K01647+K01663+K01681+K01687+K01714
ko04218	Cellular senescence	1	130	23	1723	0.837389081154186	0.89460199974236	0.0434782608695652	TR2518_c0_g1	K03362	http://www.kegg.jp/kegg-bin/show_pathway?ko04218+K03362
ko00562	Inositol phosphate metabolism	1	130	22	1723	0.823933053496671	0.89460199974236	0.0454545454545455	TR2881_c0_g1	K01858	http://www.kegg.jp/kegg-bin/show_pathway?ko00562+K01858
ko04910	Insulin signaling pathway	1	130	23	1723	0.837389081154186	0.89460199974236	0.0434782608695652	TR4221_c0_g1	K00844	http://www.kegg.jp/kegg-bin/show_pathway?ko04910+K00844
ko03050	Proteasome	1	130	23	1723	0.837389081154186	0.89460199974236	0.0434782608695652	TR44_c0_g1	K06699	http://www.kegg.jp/kegg-bin/show_pathway?ko03050+K06699
ko04141	Protein processing in endoplasmic reticulum	3	130	59	1723	0.836647681449613	0.89460199974236	0.0508474576271186	TR12765_c0_g1|TR1824_c1_g1|TR463_c0_g1	K08852|K09503|K10661	http://www.kegg.jp/kegg-bin/show_pathway?ko04141+K08852+K09503+K10661
ko00040	Pentose and glucuronate interconversions	1	130	24	1723	0.849824033771807	0.902282307461425	0.0416666666666667	TR1338_c0_g1	K01213	http://www.kegg.jp/kegg-bin/show_pathway?ko00040+K01213
ko00260	Glycine, serine and threonine metabolism	2	130	45	1723	0.866568723848473	0.908840368914253	0.0444444444444444	TR971_c0_g1|TR456_c0_g1	K00276|K00306	http://www.kegg.jp/kegg-bin/show_pathway?ko00260+K00276+K00306
ko00030	Pentose phosphate pathway	1	130	25	1723	0.861314837544418	0.908840368914253	0.04	TR5278_c0_g1	K00852	http://www.kegg.jp/kegg-bin/show_pathway?ko00030+K00852
ko04140	Autophagy - animal	1	130	33	1723	0.926767914140435	0.963350573219482	0.0303030303030303	TR12765_c0_g1	K08852	http://www.kegg.jp/kegg-bin/show_pathway?ko04140+K08852
ko03040	Spliceosome	2	130	55	1723	0.929745320665314	0.963350573219482	0.0363636363636364	TR1271_c0_g1|TR788_c0_g1	K12872|K12879	http://www.kegg.jp/kegg-bin/show_pathway?ko03040+K12872+K12879
ko03018	RNA degradation	1	130	37	1723	0.946847425527352	0.975196150842542	0.027027027027027	TR3433_c0_g1	K12609	http://www.kegg.jp/kegg-bin/show_pathway?ko03018+K12609
ko00330	Arginine and proline metabolism	1	130	39	1723	0.954730383524107	0.9774620593223	0.0256410256410256	TR168_c0_g2	K01426	http://www.kegg.jp/kegg-bin/show_pathway?ko00330+K01426
ko04110	Cell cycle	1	130	43	1723	0.967181940953997	0.984350851148447	0.0232558139534884	TR1966_c0_g1	K13728	http://www.kegg.jp/kegg-bin/show_pathway?ko04110+K13728
ko04138	Autophagy - yeast	1	130	54	1723	0.986505344710601	0.993507555537493	0.0185185185185185	TR916_c0_g1	K08329	http://www.kegg.jp/kegg-bin/show_pathway?ko04138+K08329
ko03010	Ribosome	1	130	59	1723	0.991008068373896	0.993507555537493	0.0169491525423729	TR829_c0_g1	K02967	http://www.kegg.jp/kegg-bin/show_pathway?ko03010+K02967
ko03013	RNA transport	1	130	63	1723	0.993507555537493	0.993507555537493	0.0158730158730159	TR788_c0_g1	K12879	http://www.kegg.jp/kegg-bin/show_pathway?ko03013+K12879
